# Supplementary material for: Causal relationship between genetically predicted uterine leiomyoma and cancer risk: a two-sample Mendelian randomization
Source: Front Endocrinol (Lausanne). 2024 Aug 29;15:1429165. doi: 10.3389/fendo.2024.1429165 (PMC11390398; doi:10.3389/fendo.2024.1429165)
Supplement: Supplementary file 3 [file Table1.xlsx]

## Sheet: Tables
SUPPLEMENTARY TABLES
Table S1: Summary of data source of different Traits
Table S2: SNPs adopted as genetic instruments in mendelian randomization analysis of uterine leiomyoma on different types of cancer
Table S3: Estimates of causal effect of uterine leiomyoma on different types of cancer
Table S4: Sensitity analysis of uterine leiomyoma on different types of cancer

## Sheet: Table S1
Table S1: Summary of data source of different Traits
Traits	Consortium	Number of SNPs	Number of cases	Number of controls	Sample size	Population	Year	Database ID	Sexes
Uterine leiomyoma	FinnGen	16379784	18060	105519	123579	European	2021	finngen_R10_CD2_BENIGN_LEIOMYOMA_UTERI	Males and Females
Low malignant potential ovarian cancer	OCAC	NA	3103	40941	47147	European	2019	ieu-a-1233	Females
Serous ovarian cancer	OCAC	NA	1954	40941	42895	European	2017	ieu-a-1230	Females
Invasive mucinous ovarian cancer	OCAC	NA	1417	40941	42358	European	2017	ieu-a-1123	Females
Clear cell ovarian cancer	OCAC	NA	1366	40941	42307	European	2017	ieu-a-1124	Females
Breast cancer	BCAC	10680257	61282	45494	106776	European	2017	ieu-a-1129	Females
Brain tumor	NA	24198642	833	490709	491542	European	2021	ebi-a-GCST90018800	Males and Females
Gastric cancer	NA	24188662	1029	475087	476116	European	2021	ebi-a-GCST90018849	Males and Females
Malignant neoplasm of corpus uterine	NA	9626384	1222	359972	361194	European	2018	ukb-d-C3_CORPUS_UTERI	Males and Females
Thyroid cancer	NA	24198226	1054	490920	491974	European	2021	ebi-a-GCST90018929	Males and Females
Lung cancer	TIRCL	7024138	2303	6995	9298	European	NA	ieu-a-986	Males and Females
Cervical cancer	NA	24138337	909	238249	239158	European	2021	ebi-a-GCST90018817	Males and Females
Bowel cancer	IEU	9851867	146163	309096	455259	European	2018	ukb-b-17001	Males and Females
Malignant melanoma of skin	NA	10855955	2534	358660	361194	European	2018	ukb-d-C3_MELANOMA_SKIN	Males and Females
Malignant neoplasm of kidney,except renal pelvis	IEU	9851867	1114	461896	463010	European	2018	ukb-b-1316	Males and Females
Haemotological cancer	NA	11562585	4552	372016	376568	European	2021	ieu-b-4878	Males and Females
Endometrial cancer	NA	24135295	2188	237839	240027	European	2021	ebi-a-GCST90018838	Males and Females
OCAC: Ovarian Cancer Association Consortium; BCAC: Breast Cancer Association Consortium; IEU: Integrative Epidemiology Unit; NA: not applicable; SNP, single nucleotide polymorphism.

## Sheet: Table S2
Table S2: SNPs adopted as genetic instruments in mendelian randomization analysis of uterine leiomyoma on different types of cancer
SNP	effect allele of exposure	other allele of exposure	effect allele of outcome	other allele of outcome	exposure	outcome	beta of exposure	beta of outcome	effect allele frequency of exposure	effect ellele frequency of outcome	standard error of exposure	P value of exposure	sample size of exposure	standard error of outcome	sample size of outcome	P-value of outcome	chr	position	palindromic	R2	Steiger direction
rs10430571	G	C	G	C	uterine leiomyoma	Low malignant potential ovarian cancer	-0.0574056	-0.01051	0.272326	0.2091	0.00976483	4.13209e-09	230310	0.03621	47147	0.7715	10	31923641	TRUE	0.00130606	TRUE
rs10865031	T	C	T	C	uterine leiomyoma	Low malignant potential ovarian cancer	0.055683	-0.00569	0.447076	0.4155	0.0087154	1.66932e-10	230310	0.02856	47147	0.8421	2	100063923	FALSE	0.00153293	TRUE
rs11121478	C	A	C	A	uterine leiomyoma	Low malignant potential ovarian cancer	0.0579258	0.05915	0.219467	0.2858	0.0103716	2.33631e-08	230310	0.03176	47147	0.0625605	1	6260663	FALSE	0.00114957	TRUE
rs111825235	A	G	A	G	uterine leiomyoma	Low malignant potential ovarian cancer	0.0972895	-0.06298	0.0889457	0.07677	0.0149686	8.05564e-11	230310	0.05586	47147	0.2595	22	41899598	FALSE	0.00153402	TRUE
rs11214317	C	T	C	T	uterine leiomyoma	Low malignant potential ovarian cancer	0.0780771	0.007829	0.472051	0.4223	0.00863962	1.60879e-19	230310	0.0297	47147	0.7921	11	112569542	FALSE	0.00303849	TRUE
rs11245981	A	G	A	G	uterine leiomyoma	Low malignant potential ovarian cancer	-0.169455	-0.06603	0.0778306	0.07835	0.0167142	3.73078e-24	230310	0.05619	47147	0.24	11	186059	FALSE	0.00412192	TRUE
rs113609496	A	G	A	G	uterine leiomyoma	Low malignant potential ovarian cancer	0.289208	0.329	0.0474253	0.004144	0.0195546	1.7053e-49	230310	0.2489	47147	0.1983	10	105816137	FALSE	0.00755718	TRUE
rs113953597	A	G	A	G	uterine leiomyoma	Low malignant potential ovarian cancer	0.0600936	0.01742	0.303208	0.2183	0.00937888	1.48091e-10	230310	0.0354	47147	0.6226	2	25445286	FALSE	0.00152591	TRUE
rs115396598	A	G	A	G	uterine leiomyoma	Low malignant potential ovarian cancer	0.87487	0.0373	0.00175931	0.006875	0.0911162	7.86321e-22	230310	0.194	47147	0.8475	4	54264117	FALSE	0.0026884	TRUE
rs11571171	G	A	G	A	uterine leiomyoma	Low malignant potential ovarian cancer	0.0568861	-0.02507	0.270581	0.3188	0.00969837	4.47713e-09	230310	0.03013	47147	0.4053	11	100974887	FALSE	0.00127737	TRUE
rs11601738	G	C	G	C	uterine leiomyoma	Low malignant potential ovarian cancer	0.0637495	0.007758	0.194788	0.1907	0.0108792	4.63543e-09	230310	0.03675	47147	0.8328	11	64159307	TRUE	0.00127484	TRUE
rs11711621	T	C	T	C	uterine leiomyoma	Low malignant potential ovarian cancer	-0.0888502	-0.07935	0.272188	0.2593	0.00982083	1.46791e-19	230310	0.03289	47147	0.0158201	3	169524016	FALSE	0.00312777	TRUE
rs117245733	A	G	A	G	uterine leiomyoma	Low malignant potential ovarian cancer	0.380234	0.1232	0.0303578	0.01563	0.0239372	8.09096e-57	230310	0.1364	47147	0.3665	13	40723944	FALSE	0.00851165	TRUE
rs11813268	T	C	T	C	uterine leiomyoma	Low malignant potential ovarian cancer	0.106264	0.1353	0.137297	0.1698	0.0123539	7.85597e-18	230310	0.03681	47147	0.000270502	10	105682296	FALSE	0.00267501	TRUE
rs12213593	A	T	A	T	uterine leiomyoma	Low malignant potential ovarian cancer	0.0636984	-0.03147	0.242202	0.229	0.0100294	2.13639e-10	230310	0.03449	47147	0.3605	6	152896250	TRUE	0.00148942	TRUE
rs1243180	A	T	A	T	uterine leiomyoma	Low malignant potential ovarian cancer	0.0512963	0.0663	0.304811	0.3084	0.00938627	4.62818e-08	230310	0.03007	47147	0.02784	10	21915619	TRUE	0.00111516	TRUE
rs13060777	G	A	G	A	uterine leiomyoma	Low malignant potential ovarian cancer	0.0535672	0.01323	0.284022	0.2596	0.00953598	1.93883e-08	230310	0.03247	47147	0.683701	3	185525199	FALSE	0.00116702	TRUE
rs1392916	T	C	T	C	uterine leiomyoma	Low malignant potential ovarian cancer	0.0564924	-0.009984	0.494372	0.4307	0.00865056	6.55541e-11	230310	0.02848	47147	0.7259	6	74518202	FALSE	0.00159549	TRUE
rs1407241	A	G	A	G	uterine leiomyoma	Low malignant potential ovarian cancer	-0.0933003	0.0194	0.150323	0.1202	0.0122786	2.99364e-14	230310	0.04216	47147	0.6455	6	109328432	FALSE	0.0022237	TRUE
rs145848128	G	C	G	C	uterine leiomyoma	Low malignant potential ovarian cancer	0.231176	-0.4571	0.0662054	0.00563	0.0169835	3.40643e-42	230310	0.3234	47147	0.1576	9	635964	TRUE	0.00660785	TRUE
rs17346452	C	T	C	T	uterine leiomyoma	Low malignant potential ovarian cancer	0.0604305	0.02995	0.225228	0.2785	0.0103061	4.53106e-09	230310	0.0316	47147	0.3432	1	172053287	FALSE	0.0012745	TRUE
rs17631680	C	T	C	T	uterine leiomyoma	Low malignant potential ovarian cancer	-0.117496	-0.1317	0.108284	0.09489	0.0141444	9.822e-17	230310	0.05226	47147	0.0117401	2	67090367	FALSE	0.00266604	TRUE
rs17880096	C	G	C	G	uterine leiomyoma	Low malignant potential ovarian cancer	0.133501	0.06381	0.0654142	0.02311	0.0170794	5.43e-15	230310	0.09369	47147	0.4986	22	29105202	TRUE	0.00217917	TRUE
rs1835842	T	C	T	C	uterine leiomyoma	Low malignant potential ovarian cancer	0.0560298	-0.04078	0.255141	0.3526	0.00989477	1.49121e-08	230310	0.03111	47147	0.19	8	130478960	FALSE	0.00119323	TRUE
rs1912576	C	T	C	T	uterine leiomyoma	Low malignant potential ovarian cancer	0.0627713	-0.0197	0.309185	0.2737	0.0093219	1.65348e-11	230310	0.03188	47147	0.5365	19	22121293	FALSE	0.00168319	TRUE
rs1936789	A	G	A	G	uterine leiomyoma	Low malignant potential ovarian cancer	0.0510612	0.0513	0.495964	0.5387	0.00866375	3.77746e-09	230310	0.02881	47147	0.0750291	6	127419737	FALSE	0.00130354	TRUE
rs1983814	C	T	C	T	uterine leiomyoma	Low malignant potential ovarian cancer	-0.0597788	-0.04248	0.789424	0.8081	0.0105577	1.49537e-08	230310	0.03632	47147	0.2422	9	119145094	FALSE	0.00118807	TRUE
rs2183478	G	A	G	A	uterine leiomyoma	Low malignant potential ovarian cancer	0.0634762	-0.09769	0.235811	0.1529	0.01026	6.142e-10	230310	0.05345	47147	0.0676005	1	244314952	FALSE	0.00145217	TRUE
rs2532972	C	T	C	T	uterine leiomyoma	Low malignant potential ovarian cancer	0.0498861	0.02179	0.472698	0.4048	0.00870055	9.82811e-09	230310	0.02874	47147	0.4482	13	50980822	FALSE	0.0012406	TRUE
rs28672317	G	T	G	T	uterine leiomyoma	Low malignant potential ovarian cancer	0.0844427	0.002913	0.105104	0.1124	0.0139277	1.3365e-09	230310	0.04548	47147	0.9489	15	68625689	FALSE	0.00134136	TRUE
rs3744962	G	A	G	A	uterine leiomyoma	Low malignant potential ovarian cancer	0.0816026	0.1176	0.12442	0.1081	0.0129945	3.39047e-10	230310	0.04814	47147	0.0145999	18	674320	FALSE	0.00145086	TRUE
rs3776510	A	G	A	G	uterine leiomyoma	Low malignant potential ovarian cancer	0.0562191	0.02296	0.241521	0.2644	0.0100687	2.35641e-08	230310	0.03227	47147	0.4772	5	1407746	FALSE	0.00115797	TRUE
rs3804984	C	T	C	T	uterine leiomyoma	Low malignant potential ovarian cancer	-0.0774623	-0.03478	0.466201	0.335	0.00870187	5.49541e-19	230310	0.03026	47147	0.2504	3	4716214	FALSE	0.00298649	TRUE
rs4236335	A	C	A	C	uterine leiomyoma	Low malignant potential ovarian cancer	0.0576587	-0.01989	0.755702	0.6946	0.0101091	1.17268e-08	230310	0.03159	47147	0.528901	7	33067130	FALSE	0.00122752	TRUE
rs4668731	T	C	T	C	uterine leiomyoma	Low malignant potential ovarian cancer	0.0690761	0.04674	0.741717	0.6365	0.00995534	3.96004e-12	230310	0.02973	47147	0.1159	2	11684852	FALSE	0.00182818	TRUE
rs4730774	A	G	A	G	uterine leiomyoma	Low malignant potential ovarian cancer	-0.156073	0.03153	0.0439676	0.02456	0.021696	6.30957e-13	230310	0.09129	47147	0.7298	7	116914307	FALSE	0.00204782	TRUE
rs4809317	A	G	A	G	uterine leiomyoma	Low malignant potential ovarian cancer	0.0544954	0.001209	0.688745	0.8207	0.00943442	7.63941e-09	230310	0.03688	47147	0.9739	20	62263747	FALSE	0.00127328	TRUE
rs4821939	A	T	A	T	uterine leiomyoma	Low malignant potential ovarian cancer	0.114776	-0.01096	0.252481	0.2095	0.00984083	1.96426e-31	230310	0.03449	47147	0.750699	22	40659251	TRUE	0.0049726	TRUE
rs55749650	G	A	G	A	uterine leiomyoma	Low malignant potential ovarian cancer	0.0623456	0.04943	0.317842	0.2059	0.00930427	2.07348e-11	230310	0.03525	47147	0.1608	7	120493938	FALSE	0.00168554	TRUE
rs55985317	G	A	G	A	uterine leiomyoma	Low malignant potential ovarian cancer	-0.130661	-0.03231	0.228901	0.1453	0.0104607	8.3946e-36	230310	0.04001	47147	0.4193	11	108110663	FALSE	0.0060267	TRUE
rs5742915	C	T	C	T	uterine leiomyoma	Low malignant potential ovarian cancer	0.0502447	-0.0126	0.406491	0.4692	0.00879528	1.11204e-08	230310	0.02798	47147	0.6524	15	74336633	FALSE	0.00121812	TRUE
rs58415480	G	C	G	C	uterine leiomyoma	Low malignant potential ovarian cancer	0.206061	0.01498	0.23342	0.1686	0.0100664	3.97558e-93	230310	0.03928	47147	0.702999	6	152562271	TRUE	0.0151956	TRUE
rs61768001	C	T	C	T	uterine leiomyoma	Low malignant potential ovarian cancer	0.164884	0.09211	0.156537	0.1557	0.0116524	1.86209e-45	230310	0.03849	47147	0.0174201	1	22465820	FALSE	0.0071791	TRUE
rs62237573	T	C	T	C	uterine leiomyoma	Low malignant potential ovarian cancer	0.227659	0.05	0.0174466	0.008334	0.0318888	9.39074e-13	230310	0.1519	47147	0.743201	22	28552698	FALSE	0.00177691	TRUE
rs62323678	A	T	A	T	uterine leiomyoma	Low malignant potential ovarian cancer	0.155104	0.0006341	0.0464101	0.06235	0.0199409	7.35868e-15	230310	0.06318	47147	0.992	4	54541340	TRUE	0.00212937	TRUE
rs6907282	C	T	C	T	uterine leiomyoma	Low malignant potential ovarian cancer	-0.121764	0.09167	0.962374	0.9795	0.0222768	4.60373e-08	230310	0.1054	47147	0.3845	6	161472186	FALSE	0.00107374	TRUE
rs6920453	T	C	T	C	uterine leiomyoma	Low malignant potential ovarian cancer	-0.08613	0.04803	0.180871	0.2098	0.0113706	3.59749e-14	230310	0.03427	47147	0.1611	6	36627483	FALSE	0.00219816	TRUE
rs7040551	G	A	G	A	uterine leiomyoma	Low malignant potential ovarian cancer	0.0718509	-0.04468	0.812121	0.8129	0.0112883	1.952e-10	230310	0.03756	47147	0.2343	9	92274114	FALSE	0.00157541	TRUE
rs7172677	C	A	C	A	uterine leiomyoma	Low malignant potential ovarian cancer	0.0560306	-0.0407	0.636422	0.726	0.00903929	5.69836e-10	230310	0.03174	47147	0.1997	15	75424593	FALSE	0.00145286	TRUE
rs7191639	A	G	A	G	uterine leiomyoma	Low malignant potential ovarian cancer	-0.0871431	0.02617	0.181091	0.205	0.0113682	1.78074e-14	230310	0.03437	47147	0.4465	16	50114098	FALSE	0.00225231	TRUE
rs7318389	C	T	C	T	uterine leiomyoma	Low malignant potential ovarian cancer	0.0833633	0.03354	0.129619	0.177	0.0127348	5.90473e-11	230310	0.03884	47147	0.3879	13	40829568	FALSE	0.00156804	TRUE
rs7332114	T	C	T	C	uterine leiomyoma	Low malignant potential ovarian cancer	-0.0738538	0.02715	0.146342	0.2058	0.0123695	2.36325e-09	230310	0.03457	47147	0.4322	13	51162969	FALSE	0.00136279	TRUE
rs7522710	C	T	C	T	uterine leiomyoma	Low malignant potential ovarian cancer	-0.0692647	-0.03951	0.671242	0.6519	0.00915495	3.85478e-14	230310	0.02899	47147	0.173	1	244377850	FALSE	0.00211743	TRUE
rs75691080	T	C	T	C	uterine leiomyoma	Low malignant potential ovarian cancer	-0.0937145	-0.1252	0.112382	0.09	0.0139801	2.03564e-11	230310	0.04984	47147	0.0120099	20	62269750	FALSE	0.00175213	TRUE
rs7647971	C	A	C	A	uterine leiomyoma	Low malignant potential ovarian cancer	-0.0531979	0.000342	0.351226	0.262	0.00910368	5.10952e-09	230310	0.03307	47147	0.9917	3	150028555	FALSE	0.00128973	TRUE
rs76798800	T	G	T	G	uterine leiomyoma	Low malignant potential ovarian cancer	0.0619197	-0.04975	0.232996	0.2643	0.0101727	1.15149e-09	230310	0.03239	47147	0.1245	1	154994978	FALSE	0.00137036	TRUE
rs7926514	T	G	T	G	uterine leiomyoma	Low malignant potential ovarian cancer	0.127764	0.04282	0.0349335	0.09141	0.0230053	2.79718e-08	230310	0.04934	47147	0.3872	11	32521116	FALSE	0.00110064	TRUE
rs9532580	C	T	C	T	uterine leiomyoma	Low malignant potential ovarian cancer	0.0747048	-0.0001087	0.269112	0.265	0.00964793	9.70287e-15	230310	0.03251	47147	0.9973	13	41244260	FALSE	0.00219539	TRUE
rs10430571	G	C	G	C	uterine leiomyoma	Serous ovarian cancer	-0.0574056	-0.06613	0.272326	0.2091	0.00976483	4.13209e-09	230310	0.04504	42895	0.1421	10	31923641	TRUE	0.00130606	TRUE
rs10865031	T	C	T	C	uterine leiomyoma	Serous ovarian cancer	0.055683	-0.03498	0.447076	0.4155	0.0087154	1.66932e-10	230310	0.03519	42895	0.3201	2	100063923	FALSE	0.00153293	TRUE
rs11121478	C	A	C	A	uterine leiomyoma	Serous ovarian cancer	0.0579258	0.06667	0.219467	0.2858	0.0103716	2.33631e-08	230310	0.03899	42895	0.087279	1	6260663	FALSE	0.00114957	TRUE
rs111825235	A	G	A	G	uterine leiomyoma	Serous ovarian cancer	0.0972895	-0.05699	0.0889457	0.07677	0.0149686	8.05564e-11	230310	0.0688	42895	0.4075	22	41899598	FALSE	0.00153402	TRUE
rs11214317	C	T	C	T	uterine leiomyoma	Serous ovarian cancer	0.0780771	-0.003219	0.472051	0.4223	0.00863962	1.60879e-19	230310	0.03652	42895	0.9298	11	112569542	FALSE	0.00303849	TRUE
rs11245981	A	G	A	G	uterine leiomyoma	Serous ovarian cancer	-0.169455	-0.1208	0.0778306	0.07835	0.0167142	3.73078e-24	230310	0.07019	42895	0.0851491	11	186059	FALSE	0.00412192	TRUE
rs113609496	A	G	A	G	uterine leiomyoma	Serous ovarian cancer	0.289208	0.1093	0.0474253	0.004144	0.0195546	1.7053e-49	230310	0.3193	42895	0.7349	10	105816137	FALSE	0.00755718	TRUE
rs113953597	A	G	A	G	uterine leiomyoma	Serous ovarian cancer	0.0600936	0.0491	0.303208	0.2183	0.00937888	1.48091e-10	230310	0.04334	42895	0.2572	2	25445286	FALSE	0.00152591	TRUE
rs115396598	A	G	A	G	uterine leiomyoma	Serous ovarian cancer	0.87487	-0.1878	0.00175931	0.006875	0.0911162	7.86321e-22	230310	0.253	42895	0.457999	4	54264117	FALSE	0.0026884	TRUE
rs11571171	G	A	G	A	uterine leiomyoma	Serous ovarian cancer	0.0568861	-0.01858	0.270581	0.3188	0.00969837	4.47713e-09	230310	0.0371	42895	0.616401	11	100974887	FALSE	0.00127737	TRUE
rs11601738	G	C	G	C	uterine leiomyoma	Serous ovarian cancer	0.0637495	0.01957	0.194788	0.1907	0.0108792	4.63543e-09	230310	0.0451	42895	0.664401	11	64159307	TRUE	0.00127484	TRUE
rs11655578	T	G	T	G	uterine leiomyoma	Serous ovarian cancer	0.0837214	-0.0141	0.121481	0.1949	0.0130933	1.61399e-10	230310	0.04591	42895	0.7587	17	7230845	FALSE	0.00149611	TRUE
rs11711621	T	C	T	C	uterine leiomyoma	Serous ovarian cancer	-0.0888502	-0.1365	0.272188	0.2593	0.00982083	1.46791e-19	230310	0.04084	42895	0.000828991	3	169524016	FALSE	0.00312777	TRUE
rs117245733	A	G	A	G	uterine leiomyoma	Serous ovarian cancer	0.380234	0.1092	0.0303578	0.01563	0.0239372	8.09096e-57	230310	0.168	42895	0.5158	13	40723944	FALSE	0.00851165	TRUE
rs12213593	A	T	A	T	uterine leiomyoma	Serous ovarian cancer	0.0636984	-0.02332	0.242202	0.229	0.0100294	2.13639e-10	230310	0.04231	42895	0.580899	6	152896250	TRUE	0.00148942	TRUE
rs13060777	G	A	G	A	uterine leiomyoma	Serous ovarian cancer	0.0535672	0.04368	0.284022	0.2596	0.00953598	1.93883e-08	230310	0.03967	42895	0.2709	3	185525199	FALSE	0.00116702	TRUE
rs1392916	T	C	T	C	uterine leiomyoma	Serous ovarian cancer	0.0564924	-0.0307	0.494372	0.4307	0.00865056	6.55541e-11	230310	0.03519	42895	0.383	6	74518202	FALSE	0.00159549	TRUE
rs1407241	A	G	A	G	uterine leiomyoma	Serous ovarian cancer	-0.0933003	0.04198	0.150323	0.1202	0.0122786	2.99364e-14	230310	0.05146	42895	0.4145	6	109328432	FALSE	0.0022237	TRUE
rs145848128	G	C	G	C	uterine leiomyoma	Serous ovarian cancer	0.231176	-0.8126	0.0662054	0.00563	0.0169835	3.40643e-42	230310	0.4158	42895	0.0506699	9	635964	TRUE	0.00660785	TRUE
rs17346452	C	T	C	T	uterine leiomyoma	Serous ovarian cancer	0.0604305	0.02469	0.225228	0.2785	0.0103061	4.53106e-09	230310	0.03893	42895	0.525801	1	172053287	FALSE	0.0012745	TRUE
rs17631680	C	T	C	T	uterine leiomyoma	Serous ovarian cancer	-0.117496	-0.1428	0.108284	0.09489	0.0141444	9.822e-17	230310	0.0647	42895	0.0272603	2	67090367	FALSE	0.00266604	TRUE
rs17880096	C	G	C	G	uterine leiomyoma	Serous ovarian cancer	0.133501	0.09624	0.0654142	0.02311	0.0170794	5.43e-15	230310	0.1126	42895	0.398	22	29105202	TRUE	0.00217917	TRUE
rs1835842	T	C	T	C	uterine leiomyoma	Serous ovarian cancer	0.0560298	-0.01003	0.255141	0.3526	0.00989477	1.49121e-08	230310	0.03802	42895	0.791899	8	130478960	FALSE	0.00119323	TRUE
rs1912576	C	T	C	T	uterine leiomyoma	Serous ovarian cancer	0.0627713	-0.0115	0.309185	0.2737	0.0093219	1.65348e-11	230310	0.03916	42895	0.768999	19	22121293	FALSE	0.00168319	TRUE
rs1936789	A	G	A	G	uterine leiomyoma	Serous ovarian cancer	0.0510612	-6.433e-05	0.495964	0.5387	0.00866375	3.77746e-09	230310	0.03543	42895	0.9986	6	127419737	FALSE	0.00130354	TRUE
rs1983814	C	T	C	T	uterine leiomyoma	Serous ovarian cancer	-0.0597788	-0.07528	0.789424	0.8081	0.0105577	1.49537e-08	230310	0.04432	42895	0.0893696	9	119145094	FALSE	0.00118807	TRUE
rs2183478	G	A	G	A	uterine leiomyoma	Serous ovarian cancer	0.0634762	-0.09583	0.235811	0.1529	0.01026	6.142e-10	230310	0.06594	42895	0.1461	1	244314952	FALSE	0.00145217	TRUE
rs2532972	C	T	C	T	uterine leiomyoma	Serous ovarian cancer	0.0498861	0.01448	0.472698	0.4048	0.00870055	9.82811e-09	230310	0.03536	42895	0.6822	13	50980822	FALSE	0.0012406	TRUE
rs28672317	G	T	G	T	uterine leiomyoma	Serous ovarian cancer	0.0844427	0.01122	0.105104	0.1124	0.0139277	1.3365e-09	230310	0.05603	42895	0.8413	15	68625689	FALSE	0.00134136	TRUE
rs3744962	G	A	G	A	uterine leiomyoma	Serous ovarian cancer	0.0816026	0.1384	0.12442	0.1081	0.0129945	3.39047e-10	230310	0.05885	42895	0.0186698	18	674320	FALSE	0.00145086	TRUE
rs3776510	A	G	A	G	uterine leiomyoma	Serous ovarian cancer	0.0562191	0.03713	0.241521	0.2644	0.0100687	2.35641e-08	230310	0.0396	42895	0.3495	5	1407746	FALSE	0.00115797	TRUE
rs3804984	C	T	C	T	uterine leiomyoma	Serous ovarian cancer	-0.0774623	-0.06292	0.466201	0.335	0.00870187	5.49541e-19	230310	0.03728	42895	0.0914492	3	4716214	FALSE	0.00298649	TRUE
rs4236335	A	C	A	C	uterine leiomyoma	Serous ovarian cancer	0.0576587	0.05113	0.755702	0.6946	0.0101091	1.17268e-08	230310	0.03911	42895	0.1911	7	33067130	FALSE	0.00122752	TRUE
rs4668731	T	C	T	C	uterine leiomyoma	Serous ovarian cancer	0.0690761	0.06155	0.741717	0.6365	0.00995534	3.96004e-12	230310	0.03657	42895	0.0923209	2	11684852	FALSE	0.00182818	TRUE
rs4730774	A	G	A	G	uterine leiomyoma	Serous ovarian cancer	-0.156073	0.1408	0.0439676	0.02456	0.021696	6.30957e-13	230310	0.1083	42895	0.1934	7	116914307	FALSE	0.00204782	TRUE
rs4809317	A	G	A	G	uterine leiomyoma	Serous ovarian cancer	0.0544954	0.01145	0.688745	0.8207	0.00943442	7.63941e-09	230310	0.04535	42895	0.8006	20	62263747	FALSE	0.00127328	TRUE
rs4821939	A	T	A	T	uterine leiomyoma	Serous ovarian cancer	0.114776	-0.03214	0.252481	0.2095	0.00984083	1.96426e-31	230310	0.04264	42895	0.451	22	40659251	TRUE	0.0049726	TRUE
rs55749650	G	A	G	A	uterine leiomyoma	Serous ovarian cancer	0.0623456	0.08058	0.317842	0.2059	0.00930427	2.07348e-11	230310	0.04326	42895	0.0625	7	120493938	FALSE	0.00168554	TRUE
rs55985317	G	A	G	A	uterine leiomyoma	Serous ovarian cancer	-0.130661	-0.06422	0.228901	0.1453	0.0104607	8.3946e-36	230310	0.0495	42895	0.1945	11	108110663	FALSE	0.0060267	TRUE
rs5742915	C	T	C	T	uterine leiomyoma	Serous ovarian cancer	0.0502447	-0.006431	0.406491	0.4692	0.00879528	1.11204e-08	230310	0.03441	42895	0.8518	15	74336633	FALSE	0.00121812	TRUE
rs58415480	G	C	G	C	uterine leiomyoma	Serous ovarian cancer	0.206061	0.04853	0.23342	0.1686	0.0100664	3.97558e-93	230310	0.04812	42895	0.3132	6	152562271	TRUE	0.0151956	TRUE
rs61768001	C	T	C	T	uterine leiomyoma	Serous ovarian cancer	0.164884	0.07603	0.156537	0.1557	0.0116524	1.86209e-45	230310	0.04753	42895	0.1119	1	22465820	FALSE	0.0071791	TRUE
rs62237573	T	C	T	C	uterine leiomyoma	Serous ovarian cancer	0.227659	0.06238	0.0174466	0.008334	0.0318888	9.39074e-13	230310	0.1853	42895	0.7382	22	28552698	FALSE	0.00177691	TRUE
rs62323678	A	T	A	T	uterine leiomyoma	Serous ovarian cancer	0.155104	-0.01237	0.0464101	0.06235	0.0199409	7.35868e-15	230310	0.07782	42895	0.8737	4	54541340	TRUE	0.00212937	TRUE
rs6907282	C	T	C	T	uterine leiomyoma	Serous ovarian cancer	-0.121764	0.2422	0.962374	0.9795	0.0222768	4.60373e-08	230310	0.1369	42895	0.0769308	6	161472186	FALSE	0.00107374	TRUE
rs6920453	T	C	T	C	uterine leiomyoma	Serous ovarian cancer	-0.08613	0.04807	0.180871	0.2098	0.0113706	3.59749e-14	230310	0.04205	42895	0.253	6	36627483	FALSE	0.00219816	TRUE
rs7040551	G	A	G	A	uterine leiomyoma	Serous ovarian cancer	0.0718509	-0.0288	0.812121	0.8129	0.0112883	1.952e-10	230310	0.04656	42895	0.5362	9	92274114	FALSE	0.00157541	TRUE
rs7172677	C	A	C	A	uterine leiomyoma	Serous ovarian cancer	0.0560306	-0.05026	0.636422	0.726	0.00903929	5.69836e-10	230310	0.039	42895	0.1975	15	75424593	FALSE	0.00145286	TRUE
rs7191639	A	G	A	G	uterine leiomyoma	Serous ovarian cancer	-0.0871431	0.01168	0.181091	0.205	0.0113682	1.78074e-14	230310	0.04238	42895	0.7828	16	50114098	FALSE	0.00225231	TRUE
rs7318389	C	T	C	T	uterine leiomyoma	Serous ovarian cancer	0.0833633	0.07192	0.129619	0.177	0.0127348	5.90473e-11	230310	0.04727	42895	0.1282	13	40829568	FALSE	0.00156804	TRUE
rs7332114	T	C	T	C	uterine leiomyoma	Serous ovarian cancer	-0.0738538	0.04385	0.146342	0.2058	0.0123695	2.36325e-09	230310	0.04234	42895	0.3003	13	51162969	FALSE	0.00136279	TRUE
rs7522710	C	T	C	T	uterine leiomyoma	Serous ovarian cancer	-0.0692647	-0.05388	0.671242	0.6519	0.00915495	3.85478e-14	230310	0.03564	42895	0.1306	1	244377850	FALSE	0.00211743	TRUE
rs75691080	T	C	T	C	uterine leiomyoma	Serous ovarian cancer	-0.0937145	-0.1749	0.112382	0.09	0.0139801	2.03564e-11	230310	0.06207	42895	0.00484105	20	62269750	FALSE	0.00175213	TRUE
rs7647971	C	A	C	A	uterine leiomyoma	Serous ovarian cancer	-0.0531979	0.00371	0.351226	0.262	0.00910368	5.10952e-09	230310	0.04058	42895	0.9272	3	150028555	FALSE	0.00128973	TRUE
rs76798800	T	G	T	G	uterine leiomyoma	Serous ovarian cancer	0.0619197	-0.07008	0.232996	0.2643	0.0101727	1.15149e-09	230310	0.04003	42895	0.08	1	154994978	FALSE	0.00137036	TRUE
rs78378222	G	T	G	T	uterine leiomyoma	Serous ovarian cancer	0.718762	0.4714	0.0172514	0.01179	0.0295996	2.97852e-130	230310	0.1503	42895	0.001704	17	7571752	FALSE	0.0175173	TRUE
rs7926514	T	G	T	G	uterine leiomyoma	Serous ovarian cancer	0.127764	0.02226	0.0349335	0.09141	0.0230053	2.79718e-08	230310	0.06096	42895	0.715501	11	32521116	FALSE	0.00110064	TRUE
rs9532580	C	T	C	T	uterine leiomyoma	Serous ovarian cancer	0.0747048	-0.01643	0.269112	0.265	0.00964793	9.70287e-15	230310	0.04012	42895	0.6822	13	41244260	FALSE	0.00219539	TRUE
rs10069690	T	C	T	C	uterine leiomyoma	Invasive mucinous ovarian cancer	0.11762	-0.02966	0.295949	0.2598	0.0093696	3.81066e-36	230310	0.0459	42358	0.517299	5	1279790	FALSE	0.00576519	TRUE
rs10430571	G	C	G	C	uterine leiomyoma	Invasive mucinous ovarian cancer	-0.0574056	0.01763	0.272326	0.2091	0.00976483	4.13209e-09	230310	0.04997	42358	0.724299	10	31923641	TRUE	0.00130606	TRUE
rs10865031	T	C	T	C	uterine leiomyoma	Invasive mucinous ovarian cancer	0.055683	0.01739	0.447076	0.4155	0.0087154	1.66932e-10	230310	0.03986	42358	0.662599	2	100063923	FALSE	0.00153293	TRUE
rs11121478	C	A	C	A	uterine leiomyoma	Invasive mucinous ovarian cancer	0.0579258	0.07674	0.219467	0.2858	0.0103716	2.33631e-08	230310	0.04447	42358	0.0843995	1	6260663	FALSE	0.00114957	TRUE
rs111825235	A	G	A	G	uterine leiomyoma	Invasive mucinous ovarian cancer	0.0972895	0.1602	0.0889457	0.07677	0.0149686	8.05564e-11	230310	0.07367	42358	0.02969	22	41899598	FALSE	0.00153402	TRUE
rs11214317	C	T	C	T	uterine leiomyoma	Invasive mucinous ovarian cancer	0.0780771	0.01365	0.472051	0.4223	0.00863962	1.60879e-19	230310	0.04126	42358	0.740699	11	112569542	FALSE	0.00303849	TRUE
rs11245981	A	G	A	G	uterine leiomyoma	Invasive mucinous ovarian cancer	-0.169455	-0.08041	0.0778306	0.07835	0.0167142	3.73078e-24	230310	0.07911	42358	0.3094	11	186059	FALSE	0.00412192	TRUE
rs113609496	A	G	A	G	uterine leiomyoma	Invasive mucinous ovarian cancer	0.289208	0.3041	0.0474253	0.004144	0.0195546	1.7053e-49	230310	0.2819	42358	0.2971	10	105816137	FALSE	0.00755718	TRUE
rs113953597	A	G	A	G	uterine leiomyoma	Invasive mucinous ovarian cancer	0.0600936	0.079	0.303208	0.2183	0.00937888	1.48091e-10	230310	0.04848	42358	0.1032	2	25445286	FALSE	0.00152591	TRUE
rs115396598	A	G	A	G	uterine leiomyoma	Invasive mucinous ovarian cancer	0.87487	0.0263	0.00175931	0.006875	0.0911162	7.86321e-22	230310	0.2716	42358	0.9229	4	54264117	FALSE	0.0026884	TRUE
rs11571171	G	A	G	A	uterine leiomyoma	Invasive mucinous ovarian cancer	0.0568861	0.02946	0.270581	0.3188	0.00969837	4.47713e-09	230310	0.04211	42358	0.4841	11	100974887	FALSE	0.00127737	TRUE
rs11601738	G	C	G	C	uterine leiomyoma	Invasive mucinous ovarian cancer	0.0637495	0.01925	0.194788	0.1907	0.0108792	4.63543e-09	230310	0.05107	42358	0.7063	11	64159307	TRUE	0.00127484	TRUE
rs11655578	T	G	T	G	uterine leiomyoma	Invasive mucinous ovarian cancer	0.0837214	-0.02509	0.121481	0.1949	0.0130933	1.61399e-10	230310	0.0527	42358	0.6339	17	7230845	FALSE	0.00149611	TRUE
rs11711621	T	C	T	C	uterine leiomyoma	Invasive mucinous ovarian cancer	-0.0888502	-0.003765	0.272188	0.2593	0.00982083	1.46791e-19	230310	0.04563	42358	0.9342	3	169524016	FALSE	0.00312777	TRUE
rs117245733	A	G	A	G	uterine leiomyoma	Invasive mucinous ovarian cancer	0.380234	0.09069	0.0303578	0.01563	0.0239372	8.09096e-57	230310	0.1862	42358	0.6262	13	40723944	FALSE	0.00851165	TRUE
rs11813268	T	C	T	C	uterine leiomyoma	Invasive mucinous ovarian cancer	0.106264	0.01914	0.137297	0.1698	0.0123539	7.85597e-18	230310	0.05338	42358	0.7204	10	105682296	FALSE	0.00267501	TRUE
rs12213593	A	T	A	T	uterine leiomyoma	Invasive mucinous ovarian cancer	0.0636984	0.02803	0.242202	0.229	0.0100294	2.13639e-10	230310	0.04764	42358	0.5571	6	152896250	TRUE	0.00148942	TRUE
rs1243180	A	T	A	T	uterine leiomyoma	Invasive mucinous ovarian cancer	0.0512963	0.02479	0.304811	0.3084	0.00938627	4.62818e-08	230310	0.04231	42358	0.5585	10	21915619	TRUE	0.00111516	TRUE
rs13060777	G	A	G	A	uterine leiomyoma	Invasive mucinous ovarian cancer	0.0535672	0.01734	0.284022	0.2596	0.00953598	1.93883e-08	230310	0.0454	42358	0.7026	3	185525199	FALSE	0.00116702	TRUE
rs1392916	T	C	T	C	uterine leiomyoma	Invasive mucinous ovarian cancer	0.0564924	-0.02739	0.494372	0.4307	0.00865056	6.55541e-11	230310	0.03992	42358	0.4926	6	74518202	FALSE	0.00159549	TRUE
rs1407241	A	G	A	G	uterine leiomyoma	Invasive mucinous ovarian cancer	-0.0933003	-0.04056	0.150323	0.1202	0.0122786	2.99364e-14	230310	0.05984	42358	0.4979	6	109328432	FALSE	0.0022237	TRUE
rs145848128	G	C	G	C	uterine leiomyoma	Invasive mucinous ovarian cancer	0.231176	-0.08128	0.0662054	0.00563	0.0169835	3.40643e-42	230310	0.3129	42358	0.7951	9	635964	TRUE	0.00660785	TRUE
rs17346452	C	T	C	T	uterine leiomyoma	Invasive mucinous ovarian cancer	0.0604305	0.004183	0.225228	0.2785	0.0103061	4.53106e-09	230310	0.04461	42358	0.9253	1	172053287	FALSE	0.0012745	TRUE
rs17631680	C	T	C	T	uterine leiomyoma	Invasive mucinous ovarian cancer	-0.117496	0.1283	0.108284	0.09489	0.0141444	9.822e-17	230310	0.0674	42358	0.0570598	2	67090367	FALSE	0.00266604	TRUE
rs17880096	C	G	C	G	uterine leiomyoma	Invasive mucinous ovarian cancer	0.133501	-0.005993	0.0654142	0.02311	0.0170794	5.43e-15	230310	0.1293	42358	0.963	22	29105202	TRUE	0.00217917	TRUE
rs1835842	T	C	T	C	uterine leiomyoma	Invasive mucinous ovarian cancer	0.0560298	-0.01825	0.255141	0.3526	0.00989477	1.49121e-08	230310	0.04353	42358	0.674899	8	130478960	FALSE	0.00119323	TRUE
rs1912576	C	T	C	T	uterine leiomyoma	Invasive mucinous ovarian cancer	0.0627713	0.07833	0.309185	0.2737	0.0093219	1.65348e-11	230310	0.04439	42358	0.0776301	19	22121293	FALSE	0.00168319	TRUE
rs1936789	A	G	A	G	uterine leiomyoma	Invasive mucinous ovarian cancer	0.0510612	0.03588	0.495964	0.5387	0.00866375	3.77746e-09	230310	0.04009	42358	0.3708	6	127419737	FALSE	0.00130354	TRUE
rs1983814	C	T	C	T	uterine leiomyoma	Invasive mucinous ovarian cancer	-0.0597788	-0.09517	0.789424	0.8081	0.0105577	1.49537e-08	230310	0.05023	42358	0.0581099	9	119145094	FALSE	0.00118807	TRUE
rs2183478	G	A	G	A	uterine leiomyoma	Invasive mucinous ovarian cancer	0.0634762	0.07507	0.235811	0.1529	0.01026	6.142e-10	230310	0.07111	42358	0.2911	1	244314952	FALSE	0.00145217	TRUE
rs2532972	C	T	C	T	uterine leiomyoma	Invasive mucinous ovarian cancer	0.0498861	0.002073	0.472698	0.4048	0.00870055	9.82811e-09	230310	0.04019	42358	0.9589	13	50980822	FALSE	0.0012406	TRUE
rs28672317	G	T	G	T	uterine leiomyoma	Invasive mucinous ovarian cancer	0.0844427	0.04443	0.105104	0.1124	0.0139277	1.3365e-09	230310	0.06277	42358	0.479001	15	68625689	FALSE	0.00134136	TRUE
rs3744962	G	A	G	A	uterine leiomyoma	Invasive mucinous ovarian cancer	0.0816026	0.03876	0.12442	0.1081	0.0129945	3.39047e-10	230310	0.06739	42358	0.5652	18	674320	FALSE	0.00145086	TRUE
rs3776510	A	G	A	G	uterine leiomyoma	Invasive mucinous ovarian cancer	0.0562191	0.04473	0.241521	0.2644	0.0100687	2.35641e-08	230310	0.04473	42358	0.3187	5	1407746	FALSE	0.00115797	TRUE
rs3804984	C	T	C	T	uterine leiomyoma	Invasive mucinous ovarian cancer	-0.0774623	-0.04601	0.466201	0.335	0.00870187	5.49541e-19	230310	0.04223	42358	0.276	3	4716214	FALSE	0.00298649	TRUE
rs4236335	A	C	A	C	uterine leiomyoma	Invasive mucinous ovarian cancer	0.0576587	0.04283	0.755702	0.6946	0.0101091	1.17268e-08	230310	0.04473	42358	0.3383	7	33067130	FALSE	0.00122752	TRUE
rs4668731	T	C	T	C	uterine leiomyoma	Invasive mucinous ovarian cancer	0.0690761	0.06089	0.741717	0.6365	0.00995534	3.96004e-12	230310	0.0421	42358	0.148	2	11684852	FALSE	0.00182818	TRUE
rs4730774	A	G	A	G	uterine leiomyoma	Invasive mucinous ovarian cancer	-0.156073	0.05488	0.0439676	0.02456	0.021696	6.30957e-13	230310	0.1265	42358	0.6645	7	116914307	FALSE	0.00204782	TRUE
rs4809317	A	G	A	G	uterine leiomyoma	Invasive mucinous ovarian cancer	0.0544954	-0.02697	0.688745	0.8207	0.00943442	7.63941e-09	230310	0.0509	42358	0.5963	20	62263747	FALSE	0.00127328	TRUE
rs4821939	A	T	A	T	uterine leiomyoma	Invasive mucinous ovarian cancer	0.114776	-0.00494	0.252481	0.2095	0.00984083	1.96426e-31	230310	0.04801	42358	0.918	22	40659251	TRUE	0.0049726	TRUE
rs55749650	G	A	G	A	uterine leiomyoma	Invasive mucinous ovarian cancer	0.0623456	-0.004037	0.317842	0.2059	0.00930427	2.07348e-11	230310	0.0494	42358	0.9349	7	120493938	FALSE	0.00168554	TRUE
rs55985317	G	A	G	A	uterine leiomyoma	Invasive mucinous ovarian cancer	-0.130661	-0.03806	0.228901	0.1453	0.0104607	8.3946e-36	230310	0.05599	42358	0.4966	11	108110663	FALSE	0.0060267	TRUE
rs5742915	C	T	C	T	uterine leiomyoma	Invasive mucinous ovarian cancer	0.0502447	0.0005668	0.406491	0.4692	0.00879528	1.11204e-08	230310	0.03931	42358	0.9885	15	74336633	FALSE	0.00121812	TRUE
rs58415480	G	C	G	C	uterine leiomyoma	Invasive mucinous ovarian cancer	0.206061	0.00874	0.23342	0.1686	0.0100664	3.97558e-93	230310	0.05443	42358	0.8724	6	152562271	TRUE	0.0151956	TRUE
rs61768001	C	T	C	T	uterine leiomyoma	Invasive mucinous ovarian cancer	0.164884	-0.02345	0.156537	0.1557	0.0116524	1.86209e-45	230310	0.05471	42358	0.6675	1	22465820	FALSE	0.0071791	TRUE
rs62237573	T	C	T	C	uterine leiomyoma	Invasive mucinous ovarian cancer	0.227659	0.1744	0.0174466	0.008334	0.0318888	9.39074e-13	230310	0.1995	42358	0.3926	22	28552698	FALSE	0.00177691	TRUE
rs62323678	A	T	A	T	uterine leiomyoma	Invasive mucinous ovarian cancer	0.155104	0.1006	0.0464101	0.06235	0.0199409	7.35868e-15	230310	0.08608	42358	0.2423	4	54541340	TRUE	0.00212937	TRUE
rs6907282	C	T	C	T	uterine leiomyoma	Invasive mucinous ovarian cancer	-0.121764	0.08472	0.962374	0.9795	0.0222768	4.60373e-08	230310	0.1466	42358	0.5633	6	161472186	FALSE	0.00107374	TRUE
rs6920453	T	C	T	C	uterine leiomyoma	Invasive mucinous ovarian cancer	-0.08613	-0.01135	0.180871	0.2098	0.0113706	3.59749e-14	230310	0.04855	42358	0.8151	6	36627483	FALSE	0.00219816	TRUE
rs7040551	G	A	G	A	uterine leiomyoma	Invasive mucinous ovarian cancer	0.0718509	-0.07483	0.812121	0.8129	0.0112883	1.952e-10	230310	0.0524	42358	0.1533	9	92274114	FALSE	0.00157541	TRUE
rs7172677	C	A	C	A	uterine leiomyoma	Invasive mucinous ovarian cancer	0.0560306	0.0635	0.636422	0.726	0.00903929	5.69836e-10	230310	0.04487	42358	0.157	15	75424593	FALSE	0.00145286	TRUE
rs7191639	A	G	A	G	uterine leiomyoma	Invasive mucinous ovarian cancer	-0.0871431	0.03658	0.181091	0.205	0.0113682	1.78074e-14	230310	0.04828	42358	0.4486	16	50114098	FALSE	0.00225231	TRUE
rs7318389	C	T	C	T	uterine leiomyoma	Invasive mucinous ovarian cancer	0.0833633	0.004738	0.129619	0.177	0.0127348	5.90473e-11	230310	0.05448	42358	0.9307	13	40829568	FALSE	0.00156804	TRUE
rs7332114	T	C	T	C	uterine leiomyoma	Invasive mucinous ovarian cancer	-0.0738538	-0.002565	0.146342	0.2058	0.0123695	2.36325e-09	230310	0.04937	42358	0.9586	13	51162969	FALSE	0.00136279	TRUE
rs7522710	C	T	C	T	uterine leiomyoma	Invasive mucinous ovarian cancer	-0.0692647	0.05273	0.671242	0.6519	0.00915495	3.85478e-14	230310	0.04105	42358	0.1989	1	244377850	FALSE	0.00211743	TRUE
rs75691080	T	C	T	C	uterine leiomyoma	Invasive mucinous ovarian cancer	-0.0937145	0.08527	0.112382	0.09	0.0139801	2.03564e-11	230310	0.06627	42358	0.1982	20	62269750	FALSE	0.00175213	TRUE
rs7647971	C	A	C	A	uterine leiomyoma	Invasive mucinous ovarian cancer	-0.0531979	0.03425	0.351226	0.262	0.00910368	5.10952e-09	230310	0.0459	42358	0.4555	3	150028555	FALSE	0.00128973	TRUE
rs76798800	T	G	T	G	uterine leiomyoma	Invasive mucinous ovarian cancer	0.0619197	-0.0333	0.232996	0.2643	0.0101727	1.15149e-09	230310	0.04544	42358	0.4636	1	154994978	FALSE	0.00137036	TRUE
rs78378222	G	T	G	T	uterine leiomyoma	Invasive mucinous ovarian cancer	0.718762	0.581	0.0172514	0.01179	0.0295996	2.97852e-130	230310	0.1532	42358	0.000149599	17	7571752	FALSE	0.0175173	TRUE
rs7926514	T	G	T	G	uterine leiomyoma	Invasive mucinous ovarian cancer	0.127764	-0.07253	0.0349335	0.09141	0.0230053	2.79718e-08	230310	0.07385	42358	0.3221	11	32521116	FALSE	0.00110064	TRUE
rs9532580	C	T	C	T	uterine leiomyoma	Invasive mucinous ovarian cancer	0.0747048	0.08368	0.269112	0.265	0.00964793	9.70287e-15	230310	0.0447	42358	0.0611998	13	41244260	FALSE	0.00219539	TRUE
rs10069690	T	C	T	C	uterine leiomyoma	Clear cell ovarian cancer	0.11762	-0.1137	0.295949	0.2598	0.0093696	3.81066e-36	230310	0.04752	42307	0.01583	5	1279790	FALSE	0.00576519	TRUE
rs10430571	G	C	G	C	uterine leiomyoma	Clear cell ovarian cancer	-0.0574056	-0.06075	0.272326	0.2091	0.00976483	4.13209e-09	230310	0.0516	42307	0.2391	10	31923641	TRUE	0.00130606	TRUE
rs10865031	T	C	T	C	uterine leiomyoma	Clear cell ovarian cancer	0.055683	0.006206	0.447076	0.4155	0.0087154	1.66932e-10	230310	0.04045	42307	0.878	2	100063923	FALSE	0.00153293	TRUE
rs11121478	C	A	C	A	uterine leiomyoma	Clear cell ovarian cancer	0.0579258	0.07331	0.219467	0.2858	0.0103716	2.33631e-08	230310	0.04491	42307	0.1026	1	6260663	FALSE	0.00114957	TRUE
rs111825235	A	G	A	G	uterine leiomyoma	Clear cell ovarian cancer	0.0972895	0.02803	0.0889457	0.07677	0.0149686	8.05564e-11	230310	0.0773	42307	0.716901	22	41899598	FALSE	0.00153402	TRUE
rs11214317	C	T	C	T	uterine leiomyoma	Clear cell ovarian cancer	0.0780771	-0.0896	0.472051	0.4223	0.00863962	1.60879e-19	230310	0.04212	42307	0.0333903	11	112569542	FALSE	0.00303849	TRUE
rs11245981	A	G	A	G	uterine leiomyoma	Clear cell ovarian cancer	-0.169455	-0.07421	0.0778306	0.07835	0.0167142	3.73078e-24	230310	0.07952	42307	0.3507	11	186059	FALSE	0.00412192	TRUE
rs113609496	A	G	A	G	uterine leiomyoma	Clear cell ovarian cancer	0.289208	0.3343	0.0474253	0.004144	0.0195546	1.7053e-49	230310	0.3467	42307	0.3546	10	105816137	FALSE	0.00755718	TRUE
rs113953597	A	G	A	G	uterine leiomyoma	Clear cell ovarian cancer	0.0600936	0.1256	0.303208	0.2183	0.00937888	1.48091e-10	230310	0.04918	42307	0.0106299	2	25445286	FALSE	0.00152591	TRUE
rs115396598	A	G	A	G	uterine leiomyoma	Clear cell ovarian cancer	0.87487	0.1303	0.00175931	0.006875	0.0911162	7.86321e-22	230310	0.2609	42307	0.6175	4	54264117	FALSE	0.0026884	TRUE
rs11571171	G	A	G	A	uterine leiomyoma	Clear cell ovarian cancer	0.0568861	-0.0781	0.270581	0.3188	0.00969837	4.47713e-09	230310	0.04326	42307	0.0710297	11	100974887	FALSE	0.00127737	TRUE
rs11601738	G	C	G	C	uterine leiomyoma	Clear cell ovarian cancer	0.0637495	0.0382	0.194788	0.1907	0.0108792	4.63543e-09	230310	0.05164	42307	0.459501	11	64159307	TRUE	0.00127484	TRUE
rs11655578	T	G	T	G	uterine leiomyoma	Clear cell ovarian cancer	0.0837214	0.0265	0.121481	0.1949	0.0130933	1.61399e-10	230310	0.05257	42307	0.6142	17	7230845	FALSE	0.00149611	TRUE
rs11711621	T	C	T	C	uterine leiomyoma	Clear cell ovarian cancer	-0.0888502	-0.03651	0.272188	0.2593	0.00982083	1.46791e-19	230310	0.04648	42307	0.4322	3	169524016	FALSE	0.00312777	TRUE
rs117245733	A	G	A	G	uterine leiomyoma	Clear cell ovarian cancer	0.380234	0.2699	0.0303578	0.01563	0.0239372	8.09096e-57	230310	0.1799	42307	0.1335	13	40723944	FALSE	0.00851165	TRUE
rs11813268	T	C	T	C	uterine leiomyoma	Clear cell ovarian cancer	0.106264	0.002933	0.137297	0.1698	0.0123539	7.85597e-18	230310	0.05413	42307	0.9568	10	105682296	FALSE	0.00267501	TRUE
rs12213593	A	T	A	T	uterine leiomyoma	Clear cell ovarian cancer	0.0636984	0.03417	0.242202	0.229	0.0100294	2.13639e-10	230310	0.04813	42307	0.4789	6	152896250	TRUE	0.00148942	TRUE
rs13060777	G	A	G	A	uterine leiomyoma	Clear cell ovarian cancer	0.0535672	0.01084	0.284022	0.2596	0.00953598	1.93883e-08	230310	0.04608	42307	0.8139	3	185525199	FALSE	0.00116702	TRUE
rs1392916	T	C	T	C	uterine leiomyoma	Clear cell ovarian cancer	0.0564924	0.05713	0.494372	0.4307	0.00865056	6.55541e-11	230310	0.04029	42307	0.1563	6	74518202	FALSE	0.00159549	TRUE
rs1407241	A	G	A	G	uterine leiomyoma	Clear cell ovarian cancer	-0.0933003	0.0001941	0.150323	0.1202	0.0122786	2.99364e-14	230310	0.0602	42307	0.9974	6	109328432	FALSE	0.0022237	TRUE
rs145848128	G	C	G	C	uterine leiomyoma	Clear cell ovarian cancer	0.231176	0.3346	0.0662054	0.00563	0.0169835	3.40643e-42	230310	0.3458	42307	0.3332	9	635964	TRUE	0.00660785	TRUE
rs17346452	C	T	C	T	uterine leiomyoma	Clear cell ovarian cancer	0.0604305	0.01922	0.225228	0.2785	0.0103061	4.53106e-09	230310	0.04484	42307	0.668199	1	172053287	FALSE	0.0012745	TRUE
rs17631680	C	T	C	T	uterine leiomyoma	Clear cell ovarian cancer	-0.117496	0.0564	0.108284	0.09489	0.0141444	9.822e-17	230310	0.06969	42307	0.4183	2	67090367	FALSE	0.00266604	TRUE
rs17880096	C	G	C	G	uterine leiomyoma	Clear cell ovarian cancer	0.133501	-0.2696	0.0654142	0.02311	0.0170794	5.43e-15	230310	0.1496	42307	0.0608906	22	29105202	TRUE	0.00217917	TRUE
rs1912576	C	T	C	T	uterine leiomyoma	Clear cell ovarian cancer	0.0627713	-0.07466	0.309185	0.2737	0.0093219	1.65348e-11	230310	0.04578	42307	0.1029	19	22121293	FALSE	0.00168319	TRUE
rs1983814	C	T	C	T	uterine leiomyoma	Clear cell ovarian cancer	-0.0597788	-0.03949	0.789424	0.8081	0.0105577	1.49537e-08	230310	0.05137	42307	0.442	9	119145094	FALSE	0.00118807	TRUE
rs2183478	G	A	G	A	uterine leiomyoma	Clear cell ovarian cancer	0.0634762	-0.05628	0.235811	0.1529	0.01026	6.142e-10	230310	0.07429	42307	0.4487	1	244314952	FALSE	0.00145217	TRUE
rs2532972	C	T	C	T	uterine leiomyoma	Clear cell ovarian cancer	0.0498861	0.078	0.472698	0.4048	0.00870055	9.82811e-09	230310	0.0405	42307	0.0541003	13	50980822	FALSE	0.0012406	TRUE
rs28672317	G	T	G	T	uterine leiomyoma	Clear cell ovarian cancer	0.0844427	0.1054	0.105104	0.1124	0.0139277	1.3365e-09	230310	0.06312	42307	0.0948309	15	68625689	FALSE	0.00134136	TRUE
rs3744962	G	A	G	A	uterine leiomyoma	Clear cell ovarian cancer	0.0816026	0.05686	0.12442	0.1081	0.0129945	3.39047e-10	230310	0.06842	42307	0.4059	18	674320	FALSE	0.00145086	TRUE
rs3776510	A	G	A	G	uterine leiomyoma	Clear cell ovarian cancer	0.0562191	-0.01595	0.241521	0.2644	0.0100687	2.35641e-08	230310	0.04573	42307	0.726999	5	1407746	FALSE	0.00115797	TRUE
rs3804984	C	T	C	T	uterine leiomyoma	Clear cell ovarian cancer	-0.0774623	-0.07355	0.466201	0.335	0.00870187	5.49541e-19	230310	0.04286	42307	0.0861192	3	4716214	FALSE	0.00298649	TRUE
rs4236335	A	C	A	C	uterine leiomyoma	Clear cell ovarian cancer	0.0576587	-0.04076	0.755702	0.6946	0.0101091	1.17268e-08	230310	0.04451	42307	0.3598	7	33067130	FALSE	0.00122752	TRUE
rs4668731	T	C	T	C	uterine leiomyoma	Clear cell ovarian cancer	0.0690761	0.1059	0.741717	0.6365	0.00995534	3.96004e-12	230310	0.04247	42307	0.0126701	2	11684852	FALSE	0.00182818	TRUE
rs4730774	A	G	A	G	uterine leiomyoma	Clear cell ovarian cancer	-0.156073	-0.24	0.0439676	0.02456	0.021696	6.30957e-13	230310	0.1407	42307	0.08818	7	116914307	FALSE	0.00204782	TRUE
rs4809317	A	G	A	G	uterine leiomyoma	Clear cell ovarian cancer	0.0544954	-0.08801	0.688745	0.8207	0.00943442	7.63941e-09	230310	0.05134	42307	0.0865008	20	62263747	FALSE	0.00127328	TRUE
rs4821939	A	T	A	T	uterine leiomyoma	Clear cell ovarian cancer	0.114776	-0.01573	0.252481	0.2095	0.00984083	1.96426e-31	230310	0.04887	42307	0.747599	22	40659251	TRUE	0.0049726	TRUE
rs55749650	G	A	G	A	uterine leiomyoma	Clear cell ovarian cancer	0.0623456	0.02865	0.317842	0.2059	0.00930427	2.07348e-11	230310	0.05023	42307	0.5684	7	120493938	FALSE	0.00168554	TRUE
rs55985317	G	A	G	A	uterine leiomyoma	Clear cell ovarian cancer	-0.130661	-0.01659	0.228901	0.1453	0.0104607	8.3946e-36	230310	0.05664	42307	0.769501	11	108110663	FALSE	0.0060267	TRUE
rs5742915	C	T	C	T	uterine leiomyoma	Clear cell ovarian cancer	0.0502447	-0.001556	0.406491	0.4692	0.00879528	1.11204e-08	230310	0.03966	42307	0.9687	15	74336633	FALSE	0.00121812	TRUE
rs58415480	G	C	G	C	uterine leiomyoma	Clear cell ovarian cancer	0.206061	0.1831	0.23342	0.1686	0.0100664	3.97558e-93	230310	0.05363	42307	0.000642303	6	152562271	TRUE	0.0151956	TRUE
rs61768001	C	T	C	T	uterine leiomyoma	Clear cell ovarian cancer	0.164884	0.1252	0.156537	0.1557	0.0116524	1.86209e-45	230310	0.05332	42307	0.0202498	1	22465820	FALSE	0.0071791	TRUE
rs62237573	T	C	T	C	uterine leiomyoma	Clear cell ovarian cancer	0.227659	-0.3	0.0174466	0.008334	0.0318888	9.39074e-13	230310	0.2519	42307	0.214	22	28552698	FALSE	0.00177691	TRUE
rs62323678	A	T	A	T	uterine leiomyoma	Clear cell ovarian cancer	0.155104	-0.02746	0.0464101	0.06235	0.0199409	7.35868e-15	230310	0.0901	42307	0.7605	4	54541340	TRUE	0.00212937	TRUE
rs6907282	C	T	C	T	uterine leiomyoma	Clear cell ovarian cancer	-0.121764	0.09321	0.962374	0.9795	0.0222768	4.60373e-08	230310	0.1535	42307	0.5437	6	161472186	FALSE	0.00107374	TRUE
rs6920453	T	C	T	C	uterine leiomyoma	Clear cell ovarian cancer	-0.08613	0.004068	0.180871	0.2098	0.0113706	3.59749e-14	230310	0.04898	42307	0.9338	6	36627483	FALSE	0.00219816	TRUE
rs7040551	G	A	G	A	uterine leiomyoma	Clear cell ovarian cancer	0.0718509	0.09522	0.812121	0.8129	0.0112883	1.952e-10	230310	0.05441	42307	0.0801198	9	92274114	FALSE	0.00157541	TRUE
rs7172677	C	A	C	A	uterine leiomyoma	Clear cell ovarian cancer	0.0560306	-0.1134	0.636422	0.726	0.00903929	5.69836e-10	230310	0.04465	42307	0.0111099	15	75424593	FALSE	0.00145286	TRUE
rs7191639	A	G	A	G	uterine leiomyoma	Clear cell ovarian cancer	-0.0871431	0.02645	0.181091	0.205	0.0113682	1.78074e-14	230310	0.04898	42307	0.5892	16	50114098	FALSE	0.00225231	TRUE
rs7318389	C	T	C	T	uterine leiomyoma	Clear cell ovarian cancer	0.0833633	-0.08454	0.129619	0.177	0.0127348	5.90473e-11	230310	0.05583	42307	0.1299	13	40829568	FALSE	0.00156804	TRUE
rs7332114	T	C	T	C	uterine leiomyoma	Clear cell ovarian cancer	-0.0738538	-0.07041	0.146342	0.2058	0.0123695	2.36325e-09	230310	0.05031	42307	0.1617	13	51162969	FALSE	0.00136279	TRUE
rs7522710	C	T	C	T	uterine leiomyoma	Clear cell ovarian cancer	-0.0692647	0.002016	0.671242	0.6519	0.00915495	3.85478e-14	230310	0.04138	42307	0.9611	1	244377850	FALSE	0.00211743	TRUE
rs75691080	T	C	T	C	uterine leiomyoma	Clear cell ovarian cancer	-0.0937145	0.01553	0.112382	0.09	0.0139801	2.03564e-11	230310	0.06856	42307	0.8208	20	62269750	FALSE	0.00175213	TRUE
rs7647971	C	A	C	A	uterine leiomyoma	Clear cell ovarian cancer	-0.0531979	0.03829	0.351226	0.262	0.00910368	5.10952e-09	230310	0.04643	42307	0.4095	3	150028555	FALSE	0.00128973	TRUE
rs76798800	T	G	T	G	uterine leiomyoma	Clear cell ovarian cancer	0.0619197	0.009932	0.232996	0.2643	0.0101727	1.15149e-09	230310	0.04556	42307	0.8274	1	154994978	FALSE	0.00137036	TRUE
rs78378222	G	T	G	T	uterine leiomyoma	Clear cell ovarian cancer	0.718762	0.2692	0.0172514	0.01179	0.0295996	2.97852e-130	230310	0.1754	42307	0.1249	17	7571752	FALSE	0.0175173	TRUE
rs7926514	T	G	T	G	uterine leiomyoma	Clear cell ovarian cancer	0.127764	-0.03807	0.0349335	0.09141	0.0230053	2.79718e-08	230310	0.07269	42307	0.5989	11	32521116	FALSE	0.00110064	TRUE
rs9532580	C	T	C	T	uterine leiomyoma	Clear cell ovarian cancer	0.0747048	0.01534	0.269112	0.265	0.00964793	9.70287e-15	230310	0.04596	42307	0.738501	13	41244260	FALSE	0.00219539	TRUE
rs10430571	G	C	G	C	uterine leiomyoma	Breast cancer	-0.0574056	0.01447	0.272326	0.2049	0.00976483	4.13209e-09	230310	0.01129	106776	0.1999	10	31923641	TRUE	0.00130606	TRUE
rs10865031	T	C	T	C	uterine leiomyoma	Breast cancer	0.055683	0.00846	0.447076	0.4255	0.0087154	1.66932e-10	230310	0.0091	106776	0.35239	2	100063923	FALSE	0.00153293	TRUE
rs11121478	C	A	C	A	uterine leiomyoma	Breast cancer	0.0579258	-0.02779	0.219467	0.2758	0.0103716	2.33631e-08	230310	0.01016	106776	0.00621455	1	6260663	FALSE	0.00114957	TRUE
rs111825235	A	G	A	G	uterine leiomyoma	Breast cancer	0.0972895	0.01772	0.0889457	0.0729	0.0149686	8.05564e-11	230310	0.01778	106776	0.31894	22	41899598	FALSE	0.00153402	TRUE
rs11214317	C	T	C	T	uterine leiomyoma	Breast cancer	0.0780771	0.00534	0.472051	0.4115	0.00863962	1.60879e-19	230310	0.00917	106776	0.56025	11	112569542	FALSE	0.00303849	TRUE
rs11245981	A	G	A	G	uterine leiomyoma	Breast cancer	-0.169455	-0.02705	0.0778306	0.0749	0.0167142	3.73078e-24	230310	0.01765	106776	0.12545	11	186059	FALSE	0.00412192	TRUE
rs113609496	A	G	A	G	uterine leiomyoma	Breast cancer	0.289208	0.03834	0.0474253	0.0045	0.0195546	1.7053e-49	230310	0.06947	106776	0.581031	10	105816137	FALSE	0.00755718	TRUE
rs115396598	A	G	A	G	uterine leiomyoma	Breast cancer	0.87487	0.05077	0.00175931	0.0067	0.0911162	7.86321e-22	230310	0.05879	106776	0.38785	4	54264117	FALSE	0.0026884	TRUE
rs11571171	G	A	G	A	uterine leiomyoma	Breast cancer	0.0568861	-0.00331	0.270581	0.3143	0.00969837	4.47713e-09	230310	0.0097	106776	0.732791	11	100974887	FALSE	0.00127737	TRUE
rs11601738	G	C	G	C	uterine leiomyoma	Breast cancer	0.0637495	0.00265	0.194788	0.1863	0.0108792	4.63543e-09	230310	0.01178	106776	0.82191	11	64159307	TRUE	0.00127484	TRUE
rs11655578	T	G	T	G	uterine leiomyoma	Breast cancer	0.0837214	0.02185	0.121481	0.1982	0.0130933	1.61399e-10	230310	0.01202	106776	0.0690971	17	7230845	FALSE	0.00149611	TRUE
rs11711621	T	C	T	C	uterine leiomyoma	Breast cancer	-0.0888502	-0.01971	0.272188	0.2449	0.00982083	1.46791e-19	230310	0.01049	106776	0.0602296	3	169524016	FALSE	0.00312777	TRUE
rs117245733	A	G	A	G	uterine leiomyoma	Breast cancer	0.380234	0.01225	0.0303578	0.0175	0.0239372	8.09096e-57	230310	0.03972	106776	0.75779	13	40723944	FALSE	0.00851165	TRUE
rs11813268	T	C	T	C	uterine leiomyoma	Breast cancer	0.106264	0.00459	0.137297	0.1705	0.0123539	7.85597e-18	230310	0.01194	106776	0.70045	10	105682296	FALSE	0.00267501	TRUE
rs12213593	A	T	A	T	uterine leiomyoma	Breast cancer	0.0636984	0.01387	0.242202	0.2321	0.0100294	2.13639e-10	230310	0.01073	106776	0.19628	6	152896250	TRUE	0.00148942	TRUE
rs1243180	A	T	A	T	uterine leiomyoma	Breast cancer	0.0512963	0.03285	0.304811	0.3155	0.00938627	4.62818e-08	230310	0.00962	106776	0.00064251	10	21915619	TRUE	0.00111516	TRUE
rs13060777	G	A	G	A	uterine leiomyoma	Breast cancer	0.0535672	-0.013	0.284022	0.252	0.00953598	1.93883e-08	230310	0.01037	106776	0.20988	3	185525199	FALSE	0.00116702	TRUE
rs1392916	T	C	T	C	uterine leiomyoma	Breast cancer	0.0564924	0.00195	0.494372	0.4468	0.00865056	6.55541e-11	230310	0.00909	106776	0.8298	6	74518202	FALSE	0.00159549	TRUE
rs1407241	A	G	A	G	uterine leiomyoma	Breast cancer	-0.0933003	-0.01929	0.150323	0.1248	0.0122786	2.99364e-14	230310	0.01363	106776	0.15676	6	109328432	FALSE	0.0022237	TRUE
rs145848128	G	C	G	C	uterine leiomyoma	Breast cancer	0.231176	0.02493	0.0662054	0.0037	0.0169835	3.40643e-42	230310	0.09494	106776	0.79285	9	635964	TRUE	0.00660785	TRUE
rs17346452	C	T	C	T	uterine leiomyoma	Breast cancer	0.0604305	0.01201	0.225228	0.2778	0.0103061	4.53106e-09	230310	0.01015	106776	0.23668	1	172053287	FALSE	0.0012745	TRUE
rs17631680	C	T	C	T	uterine leiomyoma	Breast cancer	-0.117496	-0.0105	0.108284	0.1019	0.0141444	9.822e-17	230310	0.01522	106776	0.49022	2	67090367	FALSE	0.00266604	TRUE
rs1835842	T	C	T	C	uterine leiomyoma	Breast cancer	0.0560298	-0.00433	0.255141	0.3466	0.00989477	1.49121e-08	230310	0.00965	106776	0.653869	8	130478960	FALSE	0.00119323	TRUE
rs1912576	C	T	C	T	uterine leiomyoma	Breast cancer	0.0627713	0.00838	0.309185	0.2729	0.0093219	1.65348e-11	230310	0.01021	106776	0.41221	19	22121293	FALSE	0.00168319	TRUE
rs1936789	A	G	A	G	uterine leiomyoma	Breast cancer	0.0510612	-0.0164	0.495964	0.5219	0.00866375	3.77746e-09	230310	0.00907	106776	0.0705602	6	127419737	FALSE	0.00130354	TRUE
rs1983814	C	T	C	T	uterine leiomyoma	Breast cancer	-0.0597788	-0.00638	0.789424	0.8143	0.0105577	1.49537e-08	230310	0.01166	106776	0.58412	9	119145094	FALSE	0.00118807	TRUE
rs2183478	G	A	G	A	uterine leiomyoma	Breast cancer	0.0634762	-0.01266	0.235811	0.1499	0.01026	6.142e-10	230310	0.01683	106776	0.45191	1	244314952	FALSE	0.00145217	TRUE
rs2532972	C	T	C	T	uterine leiomyoma	Breast cancer	0.0498861	-0.01323	0.472698	0.4049	0.00870055	9.82811e-09	230310	0.0092	106776	0.15058	13	50980822	FALSE	0.0012406	TRUE
rs28672317	G	T	G	T	uterine leiomyoma	Breast cancer	0.0844427	-0.00377	0.105104	0.1094	0.0139277	1.3365e-09	230310	0.01462	106776	0.79626	15	68625689	FALSE	0.00134136	TRUE
rs3744962	G	A	G	A	uterine leiomyoma	Breast cancer	0.0816026	0.0252	0.12442	0.0946	0.0129945	3.39047e-10	230310	0.01538	106776	0.10121	18	674320	FALSE	0.00145086	TRUE
rs3776510	A	G	A	G	uterine leiomyoma	Breast cancer	0.0562191	0.01427	0.241521	0.2705	0.0100687	2.35641e-08	230310	0.01011	106776	0.15819	5	1407746	FALSE	0.00115797	TRUE
rs3804984	C	T	C	T	uterine leiomyoma	Breast cancer	-0.0774623	-0.00658	0.466201	0.3601	0.00870187	5.49541e-19	230310	0.00953	106776	0.490259	3	4716214	FALSE	0.00298649	TRUE
rs4236335	A	C	A	C	uterine leiomyoma	Breast cancer	0.0576587	0.00674	0.755702	0.6948	0.0101091	1.17268e-08	230310	0.00979	106776	0.49115	7	33067130	FALSE	0.00122752	TRUE
rs4668731	T	C	T	C	uterine leiomyoma	Breast cancer	0.0690761	0.01844	0.741717	0.6116	0.00995534	3.96004e-12	230310	0.00941	106776	0.0501741	2	11684852	FALSE	0.00182818	TRUE
rs4730774	A	G	A	G	uterine leiomyoma	Breast cancer	-0.156073	-0.02214	0.0439676	0.0323	0.021696	6.30957e-13	230310	0.02815	106776	0.4315	7	116914307	FALSE	0.00204782	TRUE
rs4809317	A	G	A	G	uterine leiomyoma	Breast cancer	0.0544954	0.02067	0.688745	0.8191	0.00943442	7.63941e-09	230310	0.01172	106776	0.0777517	20	62263747	FALSE	0.00127328	TRUE
rs55749650	G	A	G	A	uterine leiomyoma	Breast cancer	0.0623456	-0.00974	0.317842	0.2041	0.00930427	2.07348e-11	230310	0.01134	106776	0.39048	7	120493938	FALSE	0.00168554	TRUE
rs55985317	G	A	G	A	uterine leiomyoma	Breast cancer	-0.130661	-0.00035	0.228901	0.1442	0.0104607	8.3946e-36	230310	0.01281	106776	0.97817	11	108110663	FALSE	0.0060267	TRUE
rs5742915	C	T	C	T	uterine leiomyoma	Breast cancer	0.0502447	-0.00993	0.406491	0.4546	0.00879528	1.11204e-08	230310	0.00905	106776	0.27233	15	74336633	FALSE	0.00121812	TRUE
rs58415480	G	C	G	C	uterine leiomyoma	Breast cancer	0.206061	0.00309	0.23342	0.1555	0.0100664	3.97558e-93	230310	0.01262	106776	0.80681	6	152562271	TRUE	0.0151956	TRUE
rs62323678	A	T	A	T	uterine leiomyoma	Breast cancer	0.155104	-0.00529	0.0464101	0.0592	0.0199409	7.35868e-15	230310	0.01972	106776	0.78853	4	54541340	TRUE	0.00212937	TRUE
rs6907282	C	T	C	T	uterine leiomyoma	Breast cancer	-0.121764	-0.03516	0.962374	0.9818	0.0222768	4.60373e-08	230310	0.03492	106776	0.31397	6	161472186	FALSE	0.00107374	TRUE
rs6920453	T	C	T	C	uterine leiomyoma	Breast cancer	-0.08613	-0.01572	0.180871	0.2068	0.0113706	3.59749e-14	230310	0.01112	106776	0.15725	6	36627483	FALSE	0.00219816	TRUE
rs7040551	G	A	G	A	uterine leiomyoma	Breast cancer	0.0718509	0.00148	0.812121	0.8056	0.0112883	1.952e-10	230310	0.01215	106776	0.90323	9	92274114	FALSE	0.00157541	TRUE
rs7172677	C	A	C	A	uterine leiomyoma	Breast cancer	0.0560306	0.01989	0.636422	0.7175	0.00903929	5.69836e-10	230310	0.01008	106776	0.0484306	15	75424593	FALSE	0.00145286	TRUE
rs7191639	A	G	A	G	uterine leiomyoma	Breast cancer	-0.0871431	-0.00482	0.181091	0.2087	0.0113682	1.78074e-14	230310	0.01104	106776	0.66257	16	50114098	FALSE	0.00225231	TRUE
rs7318389	C	T	C	T	uterine leiomyoma	Breast cancer	0.0833633	0.00589	0.129619	0.1726	0.0127348	5.90473e-11	230310	0.01208	106776	0.62554	13	40829568	FALSE	0.00156804	TRUE
rs7332114	T	C	T	C	uterine leiomyoma	Breast cancer	-0.0738538	-0.01102	0.146342	0.2032	0.0123695	2.36325e-09	230310	0.01111	106776	0.32103	13	51162969	FALSE	0.00136279	TRUE
rs7522710	C	T	C	T	uterine leiomyoma	Breast cancer	-0.0692647	0.00799	0.671242	0.6356	0.00915495	3.85478e-14	230310	0.00935	106776	0.39295	1	244377850	FALSE	0.00211743	TRUE
rs75691080	T	C	T	C	uterine leiomyoma	Breast cancer	-0.0937145	-0.02306	0.112382	0.0931	0.0139801	2.03564e-11	230310	0.01545	106776	0.13565	20	62269750	FALSE	0.00175213	TRUE
rs7647971	C	A	C	A	uterine leiomyoma	Breast cancer	-0.0531979	-0.00772	0.351226	0.2582	0.00910368	5.10952e-09	230310	0.01041	106776	0.4583	3	150028555	FALSE	0.00128973	TRUE
rs76798800	T	G	T	G	uterine leiomyoma	Breast cancer	0.0619197	-0.02061	0.232996	0.2602	0.0101727	1.15149e-09	230310	0.01033	106776	0.0460967	1	154994978	FALSE	0.00137036	TRUE
rs78378222	G	T	G	T	uterine leiomyoma	Breast cancer	0.718762	0.06785	0.0172514	0.0124	0.0295996	2.97852e-130	230310	0.04073	106776	0.0957679	17	7571752	FALSE	0.0175173	TRUE
rs7926514	T	G	T	G	uterine leiomyoma	Breast cancer	0.127764	0.02583	0.0349335	0.0899	0.0230053	2.79718e-08	230310	0.01567	106776	0.0991791	11	32521116	FALSE	0.00110064	TRUE
rs9532580	C	T	C	T	uterine leiomyoma	Breast cancer	0.0747048	-0.01025	0.269112	0.2657	0.00964793	9.70287e-15	230310	0.01024	106776	0.3166	13	41244260	FALSE	0.00219539	TRUE
rs10430571	G	C	G	C	uterine leiomyoma	Brain tumor	-0.0574056	-0.0044	0.272326	0.194231	0.00976483	4.13209e-09	230310	0.0522	491542	0.9328	10	31923641	TRUE	0.00130606	TRUE
rs10771435	T	C	T	C	uterine leiomyoma	Brain tumor	0.0475458	-0.0042	0.458738	0.422291	0.00868917	4.45369e-08	230310	0.0415	491542	0.9196	12	28735702	FALSE	0.0011226	TRUE
rs10860874	C	T	C	T	uterine leiomyoma	Brain tumor	-0.0591307	-0.0517	0.804715	0.867244	0.0108428	4.94026e-08	230310	0.0618	491542	0.4027	12	102930095	FALSE	0.00109892	TRUE
rs10865031	T	C	T	C	uterine leiomyoma	Brain tumor	0.055683	-0.015	0.447076	0.398706	0.0087154	1.66932e-10	230310	0.0417	491542	0.719201	2	100063923	FALSE	0.00153293	TRUE
rs11121478	C	A	C	A	uterine leiomyoma	Brain tumor	0.0579258	-0.0957	0.219467	0.284563	0.0103716	2.33631e-08	230310	0.0449	491542	0.03292	1	6260663	FALSE	0.00114957	TRUE
rs11178393	C	T	C	T	uterine leiomyoma	Brain tumor	-0.087186	0.0438	0.0847518	0.104044	0.0158174	3.54707e-08	230310	0.0809	491542	0.588	12	71150658	FALSE	0.00117926	TRUE
rs111825235	A	G	A	G	uterine leiomyoma	Brain tumor	0.0972895	-0.0602	0.0889457	0.0858498	0.0149686	8.05564e-11	230310	0.0879	491542	0.4938	22	41899598	FALSE	0.00153402	TRUE
rs11214317	C	T	C	T	uterine leiomyoma	Brain tumor	0.0780771	-0.0164	0.472051	0.466725	0.00863962	1.60879e-19	230310	0.041	491542	0.6886	11	112569542	FALSE	0.00303849	TRUE
rs11245981	A	G	A	G	uterine leiomyoma	Brain tumor	-0.169455	0.1955	0.0778306	0.0750319	0.0167142	3.73078e-24	230310	0.0948	491542	0.0392699	11	186059	FALSE	0.00412192	TRUE
rs112502348	G	A	G	A	uterine leiomyoma	Brain tumor	0.0976728	0.1338	0.095229	0.0667874	0.014656	2.65828e-11	230310	0.1006	491542	0.1834	4	55891860	FALSE	0.00164394	TRUE
rs113609496	A	G	A	G	uterine leiomyoma	Brain tumor	0.289208	0.1053	0.0474253	0.0524672	0.0195546	1.7053e-49	230310	0.0892	491542	0.2376	10	105816137	FALSE	0.00755718	TRUE
rs113953597	A	G	A	G	uterine leiomyoma	Brain tumor	0.0600936	0.0318	0.303208	0.207924	0.00937888	1.48091e-10	230310	0.055	491542	0.5639	2	25445286	FALSE	0.00152591	TRUE
rs115396598	A	G	A	G	uterine leiomyoma	Brain tumor	0.87487	-0.0545	0.00175931	0.00607196	0.0911162	7.86321e-22	230310	0.3259	491542	0.8673	4	54264117	FALSE	0.0026884	TRUE
rs11571171	G	A	G	A	uterine leiomyoma	Brain tumor	0.0568861	-0.0376	0.270581	0.268186	0.00969837	4.47713e-09	230310	0.0464	491542	0.4188	11	100974887	FALSE	0.00127737	TRUE
rs11601738	G	C	G	C	uterine leiomyoma	Brain tumor	0.0637495	-0.0784	0.194788	0.193097	0.0108792	4.63543e-09	230310	0.0513	491542	0.1261	11	64159307	TRUE	0.00127484	TRUE
rs11655578	T	G	T	G	uterine leiomyoma	Brain tumor	0.0837214	0.0107	0.121481	0.167101	0.0130933	1.61399e-10	230310	0.0551	491542	0.8462	17	7230845	FALSE	0.00149611	TRUE
rs11711621	T	C	T	C	uterine leiomyoma	Brain tumor	-0.0888502	-0.0257	0.272188	0.355953	0.00982083	1.46791e-19	230310	0.0449	491542	0.567	3	169524016	FALSE	0.00312777	TRUE
rs117245733	A	G	A	G	uterine leiomyoma	Brain tumor	0.380234	0.1724	0.0303578	0.0205755	0.0239372	8.09096e-57	230310	0.1802	491542	0.3387	13	40723944	FALSE	0.00851165	TRUE
rs11813268	T	C	T	C	uterine leiomyoma	Brain tumor	0.106264	0.1148	0.137297	0.152798	0.0123539	7.85597e-18	230310	0.056	491542	0.0401301	10	105682296	FALSE	0.00267501	TRUE
rs12213593	A	T	A	T	uterine leiomyoma	Brain tumor	0.0636984	0.0197	0.242202	0.169647	0.0100294	2.13639e-10	230310	0.0582	491542	0.735301	6	152896250	TRUE	0.00148942	TRUE
rs12305739	A	G	A	G	uterine leiomyoma	Brain tumor	0.0826475	0.0227	0.112547	0.145218	0.0135411	1.0381e-09	230310	0.0575	491542	0.6925	12	979721	FALSE	0.00136448	TRUE
rs1243180	A	T	A	T	uterine leiomyoma	Brain tumor	0.0512963	-0.0532	0.304811	0.226161	0.00938627	4.62818e-08	230310	0.0524	491542	0.3101	10	21915619	TRUE	0.00111516	TRUE
rs1268891	T	G	T	G	uterine leiomyoma	Brain tumor	0.0510521	-0.0048	0.3695	0.382481	0.00898856	1.34949e-08	230310	0.0443	491542	0.9133	12	124867996	FALSE	0.00121439	TRUE
rs13060777	G	A	G	A	uterine leiomyoma	Brain tumor	0.0535672	-0.0371	0.284022	0.234633	0.00953598	1.93883e-08	230310	0.0484	491542	0.4429	3	185525199	FALSE	0.00116702	TRUE
rs1392916	T	C	T	C	uterine leiomyoma	Brain tumor	0.0564924	-0.017	0.494372	0.442279	0.00865056	6.55541e-11	230310	0.0408	491542	0.6771	6	74518202	FALSE	0.00159549	TRUE
rs1407241	A	G	A	G	uterine leiomyoma	Brain tumor	-0.0933003	-0.0256	0.150323	0.110185	0.0122786	2.99364e-14	230310	0.066	491542	0.698499	6	109328432	FALSE	0.0022237	TRUE
rs145848128	G	C	G	C	uterine leiomyoma	Brain tumor	0.231176	-0.1858	0.0662054	0.053084	0.0169835	3.40643e-42	230310	0.1404	491542	0.1855	9	635964	TRUE	0.00660785	TRUE
rs17346452	C	T	C	T	uterine leiomyoma	Brain tumor	0.0604305	0.0964	0.225228	0.210266	0.0103061	4.53106e-09	230310	0.0523	491542	0.0655496	1	172053287	FALSE	0.0012745	TRUE
rs17631680	C	T	C	T	uterine leiomyoma	Brain tumor	-0.117496	-0.0507	0.108284	0.101644	0.0141444	9.822e-17	230310	0.0818	491542	0.5353	2	67090367	FALSE	0.00266604	TRUE
rs17880096	C	G	C	G	uterine leiomyoma	Brain tumor	0.133501	-0.2197	0.0654142	0.0311628	0.0170794	5.43e-15	230310	0.1456	491542	0.1313	22	29105202	TRUE	0.00217917	TRUE
rs1835842	T	C	T	C	uterine leiomyoma	Brain tumor	0.0560298	-0.0219	0.255141	0.371388	0.00989477	1.49121e-08	230310	0.0425	491542	0.6074	8	130478960	FALSE	0.00119323	TRUE
rs1912576	C	T	C	T	uterine leiomyoma	Brain tumor	0.0627713	0.0045	0.309185	0.291517	0.0093219	1.65348e-11	230310	0.0446	491542	0.9196	19	22121293	FALSE	0.00168319	TRUE
rs1929307	G	C	G	C	uterine leiomyoma	Brain tumor	0.184512	0.0487	0.0198842	0.216428	0.0307426	1.95097e-09	230310	0.0726	491542	0.5022	10	107988363	TRUE	0.00132698	TRUE
rs1936789	A	G	A	G	uterine leiomyoma	Brain tumor	0.0510612	0.0357	0.495964	0.531374	0.00866375	3.77746e-09	230310	0.0408	491542	0.3808	6	127419737	FALSE	0.00130354	TRUE
rs1983814	C	T	C	T	uterine leiomyoma	Brain tumor	-0.0597788	-0.043	0.789424	0.744282	0.0105577	1.49537e-08	230310	0.0469	491542	0.3601	9	119145094	FALSE	0.00118807	TRUE
rs2183478	G	A	G	A	uterine leiomyoma	Brain tumor	0.0634762	0.0781	0.235811	0.160159	0.01026	6.142e-10	230310	0.0569	491542	0.1699	1	244314952	FALSE	0.00145217	TRUE
rs2207549	T	A	T	A	uterine leiomyoma	Brain tumor	0.122365	-0.0029	0.347721	0.331685	0.0090712	1.80634e-41	230310	0.0467	491542	0.9499	11	32368457	TRUE	0.00679217	TRUE
rs2532972	C	T	C	T	uterine leiomyoma	Brain tumor	0.0498861	-0.0215	0.472698	0.522828	0.00870055	9.82811e-09	230310	0.0439	491542	0.624701	13	50980822	FALSE	0.0012406	TRUE
rs28672317	G	T	G	T	uterine leiomyoma	Brain tumor	0.0844427	0.0392	0.105104	0.108156	0.0139277	1.3365e-09	230310	0.0654	491542	0.549301	15	68625689	FALSE	0.00134136	TRUE
rs3744962	G	A	G	A	uterine leiomyoma	Brain tumor	0.0816026	0.0989	0.12442	0.136595	0.0129945	3.39047e-10	230310	0.0584	491542	0.0905107	18	674320	FALSE	0.00145086	TRUE
rs3776510	A	G	A	G	uterine leiomyoma	Brain tumor	0.0562191	0.0701	0.241521	0.210797	0.0100687	2.35641e-08	230310	0.0522	491542	0.1791	5	1407746	FALSE	0.00115797	TRUE
rs3804984	C	T	C	T	uterine leiomyoma	Brain tumor	-0.0774623	0.004	0.466201	0.479761	0.00870187	5.49541e-19	230310	0.0437	491542	0.927	3	4716214	FALSE	0.00298649	TRUE
rs4077708	G	A	G	A	uterine leiomyoma	Brain tumor	0.0865317	0.0582	0.662202	0.737816	0.00919706	5.02574e-21	230310	0.0475	491542	0.2206	12	46857373	FALSE	0.00334987	TRUE
rs4236335	A	C	A	C	uterine leiomyoma	Brain tumor	0.0576587	-0.0442	0.755702	0.674394	0.0101091	1.17268e-08	230310	0.0434	491542	0.3081	7	33067130	FALSE	0.00122752	TRUE
rs4668731	T	C	T	C	uterine leiomyoma	Brain tumor	0.0690761	0.0205	0.741717	0.662404	0.00995534	3.96004e-12	230310	0.0432	491542	0.6343	2	11684852	FALSE	0.00182818	TRUE
rs4730774	A	G	A	G	uterine leiomyoma	Brain tumor	-0.156073	0.0051	0.0439676	0.0339669	0.021696	6.30957e-13	230310	0.1367	491542	0.9704	7	116914307	FALSE	0.00204782	TRUE
rs4809317	A	G	A	G	uterine leiomyoma	Brain tumor	0.0544954	-0.046	0.688745	0.725661	0.00943442	7.63941e-09	230310	0.0467	491542	0.3242	20	62263747	FALSE	0.00127328	TRUE
rs4821939	A	T	A	T	uterine leiomyoma	Brain tumor	0.114776	0.0385	0.252481	0.260857	0.00984083	1.96426e-31	230310	0.0459	491542	0.4024	22	40659251	TRUE	0.0049726	TRUE
rs55749650	G	A	G	A	uterine leiomyoma	Brain tumor	0.0623456	0.0191	0.317842	0.217689	0.00930427	2.07348e-11	230310	0.0696	491542	0.784	7	120493938	FALSE	0.00168554	TRUE
rs55985317	G	A	G	A	uterine leiomyoma	Brain tumor	-0.130661	-0.1015	0.228901	0.167229	0.0104607	8.3946e-36	230310	0.0664	491542	0.1264	11	108110663	FALSE	0.0060267	TRUE
rs5742915	C	T	C	T	uterine leiomyoma	Brain tumor	0.0502447	0.0294	0.406491	0.328406	0.00879528	1.11204e-08	230310	0.0493	491542	0.5516	15	74336633	FALSE	0.00121812	TRUE
rs58415480	G	C	G	C	uterine leiomyoma	Brain tumor	0.206061	0.0048	0.23342	0.175873	0.0100664	3.97558e-93	230310	0.0655	491542	0.9417	6	152562271	TRUE	0.0151956	TRUE
rs61768001	C	T	C	T	uterine leiomyoma	Brain tumor	0.164884	0.0311	0.156537	0.263406	0.0116524	1.86209e-45	230310	0.049	491542	0.5259	1	22465820	FALSE	0.0071791	TRUE
rs62237573	T	C	T	C	uterine leiomyoma	Brain tumor	0.227659	-0.2181	0.0174466	0.0123973	0.0318888	9.39074e-13	230310	0.2326	491542	0.3484	22	28552698	FALSE	0.00177691	TRUE
rs62323678	A	T	A	T	uterine leiomyoma	Brain tumor	0.155104	-0.1975	0.0464101	0.04915	0.0199409	7.35868e-15	230310	0.1147	491542	0.0852099	4	54541340	TRUE	0.00212937	TRUE
rs6907282	C	T	C	T	uterine leiomyoma	Brain tumor	-0.121764	0.0397	0.962374	0.97347	0.0222768	4.60373e-08	230310	0.1557	491542	0.7986	6	161472186	FALSE	0.00107374	TRUE
rs6920453	T	C	T	C	uterine leiomyoma	Brain tumor	-0.08613	-0.0342	0.180871	0.279606	0.0113706	3.59749e-14	230310	0.0461	491542	0.4593	6	36627483	FALSE	0.00219816	TRUE
rs7040551	G	A	G	A	uterine leiomyoma	Brain tumor	0.0718509	-0.0284	0.812121	0.793893	0.0112883	1.952e-10	230310	0.0503	491542	0.572	9	92274114	FALSE	0.00157541	TRUE
rs7172677	C	A	C	A	uterine leiomyoma	Brain tumor	0.0560306	-0.0093	0.636422	0.725717	0.00903929	5.69836e-10	230310	0.0456	491542	0.8385	15	75424593	FALSE	0.00145286	TRUE
rs7191639	A	G	A	G	uterine leiomyoma	Brain tumor	-0.0871431	-0.0646	0.181091	0.164507	0.0113682	1.78074e-14	230310	0.0563	491542	0.2516	16	50114098	FALSE	0.00225231	TRUE
rs7318389	C	T	C	T	uterine leiomyoma	Brain tumor	0.0833633	0.0283	0.129619	0.208836	0.0127348	5.90473e-11	230310	0.0498	491542	0.5702	13	40829568	FALSE	0.00156804	TRUE
rs7332114	T	C	T	C	uterine leiomyoma	Brain tumor	-0.0738538	-0.0359	0.146342	0.292348	0.0123695	2.36325e-09	230310	0.0474	491542	0.4482	13	51162969	FALSE	0.00136279	TRUE
rs7522710	C	T	C	T	uterine leiomyoma	Brain tumor	-0.0692647	-0.0889	0.671242	0.726718	0.00915495	3.85478e-14	230310	0.05	491542	0.0752991	1	244377850	FALSE	0.00211743	TRUE
rs75691080	T	C	T	C	uterine leiomyoma	Brain tumor	-0.0937145	0.0069	0.112382	0.0932805	0.0139801	2.03564e-11	230310	0.0854	491542	0.9358	20	62269750	FALSE	0.00175213	TRUE
rs7647971	C	A	C	A	uterine leiomyoma	Brain tumor	-0.0531979	-0.0331	0.351226	0.303375	0.00910368	5.10952e-09	230310	0.0441	491542	0.453401	3	150028555	FALSE	0.00128973	TRUE
rs76798800	T	G	T	G	uterine leiomyoma	Brain tumor	0.0619197	-0.0284	0.232996	0.198955	0.0101727	1.15149e-09	230310	0.0538	491542	0.5975	1	154994978	FALSE	0.00137036	TRUE
rs78378222	G	T	G	T	uterine leiomyoma	Brain tumor	0.718762	0.903	0.0172514	0.0137847	0.0295996	2.97852e-130	230310	0.2272	491542	7.07294e-05	17	7571752	FALSE	0.0175173	TRUE
rs7926514	T	G	T	G	uterine leiomyoma	Brain tumor	0.127764	0.1272	0.0349335	0.0686106	0.0230053	2.79718e-08	230310	0.0808	491542	0.1154	11	32521116	FALSE	0.00110064	TRUE
rs9532580	C	T	C	T	uterine leiomyoma	Brain tumor	0.0747048	0.0541	0.269112	0.288136	0.00964793	9.70287e-15	230310	0.0491	491542	0.2702	13	41244260	FALSE	0.00219539	TRUE
rs10069690	T	C	T	C	uterine leiomyoma	Gastric cancer	0.11762	0.0407	0.295949	0.261463	0.0093696	3.81066e-36	230310	0.0199	476116	0.0407399	5	1279790	FALSE	0.00576519	TRUE
rs10430571	G	C	G	C	uterine leiomyoma	Gastric cancer	-0.0574056	0.0265	0.272326	0.195311	0.00976483	4.13209e-09	230310	0.0231	476116	0.2516	10	31923641	TRUE	0.00130606	TRUE
rs10771435	T	C	T	C	uterine leiomyoma	Gastric cancer	0.0475458	0.0073	0.458738	0.423025	0.00868917	4.45369e-08	230310	0.0169	476116	0.6647	12	28735702	FALSE	0.0011226	TRUE
rs10860874	C	T	C	T	uterine leiomyoma	Gastric cancer	-0.0591307	-0.0698	0.804715	0.866175	0.0108428	4.94026e-08	230310	0.0322	476116	0.0304698	12	102930095	FALSE	0.00109892	TRUE
rs10865031	T	C	T	C	uterine leiomyoma	Gastric cancer	0.055683	-0.0038	0.447076	0.399673	0.0087154	1.66932e-10	230310	0.0169	476116	0.8242	2	100063923	FALSE	0.00153293	TRUE
rs11121478	C	A	C	A	uterine leiomyoma	Gastric cancer	0.0579258	0.0113	0.219467	0.283885	0.0103716	2.33631e-08	230310	0.0167	476116	0.4963	1	6260663	FALSE	0.00114957	TRUE
rs11178393	C	T	C	T	uterine leiomyoma	Gastric cancer	-0.087186	-0.0967	0.0847518	0.103742	0.0158174	3.54707e-08	230310	0.0737	476116	0.1896	12	71150658	FALSE	0.00117926	TRUE
rs111825235	A	G	A	G	uterine leiomyoma	Gastric cancer	0.0972895	0.0639	0.0889457	0.0859144	0.0149686	8.05564e-11	230310	0.0794	476116	0.4209	22	41899598	FALSE	0.00153402	TRUE
rs11214317	C	T	C	T	uterine leiomyoma	Gastric cancer	0.0780771	-0.0414	0.472051	0.466163	0.00863962	1.60879e-19	230310	0.016	476116	0.00991608	11	112569542	FALSE	0.00303849	TRUE
rs11245981	A	G	A	G	uterine leiomyoma	Gastric cancer	-0.169455	0.1043	0.0778306	0.0751539	0.0167142	3.73078e-24	230310	0.0853	476116	0.2214	11	186059	FALSE	0.00412192	TRUE
rs112502348	G	A	G	A	uterine leiomyoma	Gastric cancer	0.0976728	-0.1194	0.095229	0.0672041	0.014656	2.65828e-11	230310	0.0898	476116	0.1833	4	55891860	FALSE	0.00164394	TRUE
rs113609496	A	G	A	G	uterine leiomyoma	Gastric cancer	0.289208	-0.046	0.0474253	0.0518451	0.0195546	1.7053e-49	230310	0.0231	476116	0.0467401	10	105816137	FALSE	0.00755718	TRUE
rs113953597	A	G	A	G	uterine leiomyoma	Gastric cancer	0.0600936	-0.026	0.303208	0.207937	0.00937888	1.48091e-10	230310	0.0198	476116	0.1876	2	25445286	FALSE	0.00152591	TRUE
rs115396598	A	G	A	G	uterine leiomyoma	Gastric cancer	0.87487	0.1624	0.00175931	0.00604738	0.0911162	7.86321e-22	230310	0.307	476116	0.5967	4	54264117	FALSE	0.0026884	TRUE
rs11571171	G	A	G	A	uterine leiomyoma	Gastric cancer	0.0568861	0.0184	0.270581	0.268771	0.00969837	4.47713e-09	230310	0.0204	476116	0.3671	11	100974887	FALSE	0.00127737	TRUE
rs11601738	G	C	G	C	uterine leiomyoma	Gastric cancer	0.0637495	0.0274	0.194788	0.193225	0.0108792	4.63543e-09	230310	0.0203	476116	0.1784	11	64159307	TRUE	0.00127484	TRUE
rs11655578	T	G	T	G	uterine leiomyoma	Gastric cancer	0.0837214	-0.0333	0.121481	0.167043	0.0130933	1.61399e-10	230310	0.024	476116	0.1662	17	7230845	FALSE	0.00149611	TRUE
rs11711621	T	C	T	C	uterine leiomyoma	Gastric cancer	-0.0888502	0.0037	0.272188	0.353655	0.00982083	1.46791e-19	230310	0.0166	476116	0.8239	3	169524016	FALSE	0.00312777	TRUE
rs117245733	A	G	A	G	uterine leiomyoma	Gastric cancer	0.380234	-0.1146	0.0303578	0.0207179	0.0239372	8.09096e-57	230310	0.1595	476116	0.4724	13	40723944	FALSE	0.00851165	TRUE
rs11813268	T	C	T	C	uterine leiomyoma	Gastric cancer	0.106264	-0.0061	0.137297	0.152481	0.0123539	7.85597e-18	230310	0.0215	476116	0.778099	10	105682296	FALSE	0.00267501	TRUE
rs12213593	A	T	A	T	uterine leiomyoma	Gastric cancer	0.0636984	-0.0023	0.242202	0.171311	0.0100294	2.13639e-10	230310	0.0463	476116	0.9595	6	152896250	TRUE	0.00148942	TRUE
rs12305739	A	G	A	G	uterine leiomyoma	Gastric cancer	0.0826475	-0.0397	0.112547	0.145132	0.0135411	1.0381e-09	230310	0.0222	476116	0.0736495	12	979721	FALSE	0.00136448	TRUE
rs1243180	A	T	A	T	uterine leiomyoma	Gastric cancer	0.0512963	-0.0303	0.304811	0.228031	0.00938627	4.62818e-08	230310	0.0368	476116	0.4105	10	21915619	TRUE	0.00111516	TRUE
rs1268891	T	G	T	G	uterine leiomyoma	Gastric cancer	0.0510521	-0.0215	0.3695	0.380655	0.00898856	1.34949e-08	230310	0.0165	476116	0.1935	12	124867996	FALSE	0.00121439	TRUE
rs13060777	G	A	G	A	uterine leiomyoma	Gastric cancer	0.0535672	-0.0098	0.284022	0.235481	0.00953598	1.93883e-08	230310	0.0209	476116	0.637801	3	185525199	FALSE	0.00116702	TRUE
rs1392916	T	C	T	C	uterine leiomyoma	Gastric cancer	0.0564924	-0.006	0.494372	0.44292	0.00865056	6.55541e-11	230310	0.016	476116	0.7055	6	74518202	FALSE	0.00159549	TRUE
rs1407241	A	G	A	G	uterine leiomyoma	Gastric cancer	-0.0933003	-0.0243	0.150323	0.110905	0.0122786	2.99364e-14	230310	0.0316	476116	0.4407	6	109328432	FALSE	0.0022237	TRUE
rs145848128	G	C	G	C	uterine leiomyoma	Gastric cancer	0.231176	-0.0378	0.0662054	0.0535468	0.0169835	3.40643e-42	230310	0.0453	476116	0.4045	9	635964	TRUE	0.00660785	TRUE
rs17346452	C	T	C	T	uterine leiomyoma	Gastric cancer	0.0604305	-0.006	0.225228	0.211428	0.0103061	4.53106e-09	230310	0.0298	476116	0.841	1	172053287	FALSE	0.0012745	TRUE
rs17631680	C	T	C	T	uterine leiomyoma	Gastric cancer	-0.117496	-0.051	0.108284	0.101679	0.0141444	9.822e-17	230310	0.0738	476116	0.4896	2	67090367	FALSE	0.00266604	TRUE
rs17880096	C	G	C	G	uterine leiomyoma	Gastric cancer	0.133501	-0.0415	0.0654142	0.0316155	0.0170794	5.43e-15	230310	0.1258	476116	0.7416	22	29105202	TRUE	0.00217917	TRUE
rs1835842	T	C	T	C	uterine leiomyoma	Gastric cancer	0.0560298	0.0087	0.255141	0.369438	0.00989477	1.49121e-08	230310	0.0158	476116	0.5815	8	130478960	FALSE	0.00119323	TRUE
rs1912576	C	T	C	T	uterine leiomyoma	Gastric cancer	0.0627713	0.013	0.309185	0.291742	0.0093219	1.65348e-11	230310	0.0171	476116	0.4497	19	22121293	FALSE	0.00168319	TRUE
rs1929307	G	C	G	C	uterine leiomyoma	Gastric cancer	0.184512	-0.0503	0.0198842	0.216604	0.0307426	1.95097e-09	230310	0.0683	476116	0.4613	10	107988363	TRUE	0.00132698	TRUE
rs1936789	A	G	A	G	uterine leiomyoma	Gastric cancer	0.0510612	-0.0246	0.495964	0.530899	0.00866375	3.77746e-09	230310	0.016	476116	0.1234	6	127419737	FALSE	0.00130354	TRUE
rs1983814	C	T	C	T	uterine leiomyoma	Gastric cancer	-0.0597788	0.005	0.789424	0.745557	0.0105577	1.49537e-08	230310	0.0162	476116	0.7587	9	119145094	FALSE	0.00118807	TRUE
rs2183478	G	A	G	A	uterine leiomyoma	Gastric cancer	0.0634762	-0.0389	0.235811	0.161376	0.01026	6.142e-10	230310	0.0256	476116	0.1283	1	244314952	FALSE	0.00145217	TRUE
rs2207549	T	A	T	A	uterine leiomyoma	Gastric cancer	0.122365	-0.0103	0.347721	0.333379	0.0090712	1.80634e-41	230310	0.0251	476116	0.6817	11	32368457	TRUE	0.00679217	TRUE
rs2532972	C	T	C	T	uterine leiomyoma	Gastric cancer	0.0498861	0.0268	0.472698	0.520727	0.00870055	9.82811e-09	230310	0.0196	476116	0.1715	13	50980822	FALSE	0.0012406	TRUE
rs28672317	G	T	G	T	uterine leiomyoma	Gastric cancer	0.0844427	0.0498	0.105104	0.108271	0.0139277	1.3365e-09	230310	0.0268	476116	0.0630899	15	68625689	FALSE	0.00134136	TRUE
rs3744962	G	A	G	A	uterine leiomyoma	Gastric cancer	0.0816026	0.0477	0.12442	0.135959	0.0129945	3.39047e-10	230310	0.0193	476116	0.01355	18	674320	FALSE	0.00145086	TRUE
rs3776510	A	G	A	G	uterine leiomyoma	Gastric cancer	0.0562191	0.0485	0.241521	0.211884	0.0100687	2.35641e-08	230310	0.027	476116	0.0724703	5	1407746	FALSE	0.00115797	TRUE
rs3804984	C	T	C	T	uterine leiomyoma	Gastric cancer	-0.0774623	0.0286	0.466201	0.477834	0.00870187	5.49541e-19	230310	0.0181	476116	0.1135	3	4716214	FALSE	0.00298649	TRUE
rs4077708	G	A	G	A	uterine leiomyoma	Gastric cancer	0.0865317	-0.0282	0.662202	0.736318	0.00919706	5.02574e-21	230310	0.0222	476116	0.2049	12	46857373	FALSE	0.00334987	TRUE
rs4236335	A	C	A	C	uterine leiomyoma	Gastric cancer	0.0576587	-0.011	0.755702	0.676034	0.0101091	1.17268e-08	230310	0.0159	476116	0.4872	7	33067130	FALSE	0.00122752	TRUE
rs4668731	T	C	T	C	uterine leiomyoma	Gastric cancer	0.0690761	-0.0221	0.741717	0.662899	0.00995534	3.96004e-12	230310	0.0174	476116	0.2038	2	11684852	FALSE	0.00182818	TRUE
rs4730774	A	G	A	G	uterine leiomyoma	Gastric cancer	-0.156073	-0.0067	0.0439676	0.0340813	0.021696	6.30957e-13	230310	0.1214	476116	0.9559	7	116914307	FALSE	0.00204782	TRUE
rs4809317	A	G	A	G	uterine leiomyoma	Gastric cancer	0.0544954	-0.0063	0.688745	0.72635	0.00943442	7.63941e-09	230310	0.0164	476116	0.7014	20	62263747	FALSE	0.00127328	TRUE
rs4821939	A	T	A	T	uterine leiomyoma	Gastric cancer	0.114776	-0.0139	0.252481	0.260277	0.00984083	1.96426e-31	230310	0.0165	476116	0.4001	22	40659251	TRUE	0.0049726	TRUE
rs55749650	G	A	G	A	uterine leiomyoma	Gastric cancer	0.0623456	0.0302	0.317842	0.21768	0.00930427	2.07348e-11	230310	0.0654	476116	0.6445	7	120493938	FALSE	0.00168554	TRUE
rs55985317	G	A	G	A	uterine leiomyoma	Gastric cancer	-0.130661	0.0022	0.228901	0.167972	0.0104607	8.3946e-36	230310	0.0593	476116	0.9706	11	108110663	FALSE	0.0060267	TRUE
rs5742915	C	T	C	T	uterine leiomyoma	Gastric cancer	0.0502447	0.0078	0.406491	0.331097	0.00879528	1.11204e-08	230310	0.0427	476116	0.8557	15	74336633	FALSE	0.00121812	TRUE
rs58415480	G	C	G	C	uterine leiomyoma	Gastric cancer	0.206061	-0.0119	0.23342	0.176603	0.0100664	3.97558e-93	230310	0.0585	476116	0.8391	6	152562271	TRUE	0.0151956	TRUE
rs61768001	C	T	C	T	uterine leiomyoma	Gastric cancer	0.164884	-0.0347	0.156537	0.260892	0.0116524	1.86209e-45	230310	0.0164	476116	0.0342003	1	22465820	FALSE	0.0071791	TRUE
rs62237573	T	C	T	C	uterine leiomyoma	Gastric cancer	0.227659	0.223	0.0174466	0.0124621	0.0318888	9.39074e-13	230310	0.2089	476116	0.2859	22	28552698	FALSE	0.00177691	TRUE
rs62323678	A	T	A	T	uterine leiomyoma	Gastric cancer	0.155104	-0.0152	0.0464101	0.0491436	0.0199409	7.35868e-15	230310	0.1045	476116	0.8845	4	54541340	TRUE	0.00212937	TRUE
rs6907282	C	T	C	T	uterine leiomyoma	Gastric cancer	-0.121764	-0.1656	0.962374	0.973351	0.0222768	4.60373e-08	230310	0.1373	476116	0.2278	6	161472186	FALSE	0.00107374	TRUE
rs6920453	T	C	T	C	uterine leiomyoma	Gastric cancer	-0.08613	-0.0004	0.180871	0.277488	0.0113706	3.59749e-14	230310	0.0161	476116	0.9824	6	36627483	FALSE	0.00219816	TRUE
rs7040551	G	A	G	A	uterine leiomyoma	Gastric cancer	0.0718509	0.0082	0.812121	0.794117	0.0112883	1.952e-10	230310	0.0195	476116	0.675499	9	92274114	FALSE	0.00157541	TRUE
rs7172677	C	A	C	A	uterine leiomyoma	Gastric cancer	0.0560306	-0.0065	0.636422	0.724851	0.00903929	5.69836e-10	230310	0.0183	476116	0.724399	15	75424593	FALSE	0.00145286	TRUE
rs7191639	A	G	A	G	uterine leiomyoma	Gastric cancer	-0.0871431	0.0331	0.181091	0.165229	0.0113682	1.78074e-14	230310	0.0282	476116	0.2409	16	50114098	FALSE	0.00225231	TRUE
rs7318389	C	T	C	T	uterine leiomyoma	Gastric cancer	0.0833633	0.0002	0.129619	0.207367	0.0127348	5.90473e-11	230310	0.0172	476116	0.9924	13	40829568	FALSE	0.00156804	TRUE
rs7332114	T	C	T	C	uterine leiomyoma	Gastric cancer	-0.0738538	0.0409	0.146342	0.289423	0.0123695	2.36325e-09	230310	0.0162	476116	0.01166	13	51162969	FALSE	0.00136279	TRUE
rs7522710	C	T	C	T	uterine leiomyoma	Gastric cancer	-0.0692647	0.0074	0.671242	0.724569	0.00915495	3.85478e-14	230310	0.0359	476116	0.8374	1	244377850	FALSE	0.00211743	TRUE
rs75691080	T	C	T	C	uterine leiomyoma	Gastric cancer	-0.0937145	0.037	0.112382	0.0935733	0.0139801	2.03564e-11	230310	0.0766	476116	0.6291	20	62269750	FALSE	0.00175213	TRUE
rs7647971	C	A	C	A	uterine leiomyoma	Gastric cancer	-0.0531979	0.0134	0.351226	0.303316	0.00910368	5.10952e-09	230310	0.0163	476116	0.412	3	150028555	FALSE	0.00128973	TRUE
rs76798800	T	G	T	G	uterine leiomyoma	Gastric cancer	0.0619197	-0.0423	0.232996	0.200153	0.0101727	1.15149e-09	230310	0.0332	476116	0.2032	1	154994978	FALSE	0.00137036	TRUE
rs78378222	G	T	G	T	uterine leiomyoma	Gastric cancer	0.718762	0.0921	0.0172514	0.0138086	0.0295996	2.97852e-130	230310	0.1943	476116	0.6354	17	7571752	FALSE	0.0175173	TRUE
rs7926514	T	G	T	G	uterine leiomyoma	Gastric cancer	0.127764	0.0043	0.0349335	0.0684136	0.0230053	2.79718e-08	230310	0.0363	476116	0.9051	11	32521116	FALSE	0.00110064	TRUE
rs9532580	C	T	C	T	uterine leiomyoma	Gastric cancer	0.0747048	0.0114	0.269112	0.288156	0.00964793	9.70287e-15	230310	0.0172	476116	0.508899	13	41244260	FALSE	0.00219539	TRUE
rs10069690	T	C	T	C	uterine leiomyoma	Malignant neoplasm of corpus uterine	0.11762	6.07835e-05	0.295949	0.257568	0.0093696	3.81066e-36	230310	0.000155825	361194	0.696481	5	1279790	FALSE	0.00576519	TRUE
rs10430571	G	C	G	C	uterine leiomyoma	Malignant neoplasm of corpus uterine	-0.0574056	0.000418314	0.272326	0.201219	0.00976483	4.13209e-09	230310	0.000170363	361194	0.0140725	10	31923641	TRUE	0.00130606	TRUE
rs10771435	T	C	T	C	uterine leiomyoma	Malignant neoplasm of corpus uterine	0.0475458	-0.000100041	0.458738	0.460037	0.00868917	4.45369e-08	230310	0.000136676	361194	0.464192	12	28735702	FALSE	0.0011226	TRUE
rs10860874	C	T	C	T	uterine leiomyoma	Malignant neoplasm of corpus uterine	-0.0591307	-0.000147208	0.804715	0.84947	0.0108428	4.94026e-08	230310	0.00019087	361194	0.440561	12	102930095	FALSE	0.00109892	TRUE
rs10865031	T	C	T	C	uterine leiomyoma	Malignant neoplasm of corpus uterine	0.055683	0.000200572	0.447076	0.429335	0.0087154	1.66932e-10	230310	0.000137611	361194	0.144972	2	100063923	FALSE	0.00153293	TRUE
rs11121478	C	A	C	A	uterine leiomyoma	Malignant neoplasm of corpus uterine	0.0579258	7.05815e-05	0.219467	0.278777	0.0103716	2.33631e-08	230310	0.000153523	361194	0.645699	1	6260663	FALSE	0.00114957	TRUE
rs11178393	C	T	C	T	uterine leiomyoma	Malignant neoplasm of corpus uterine	-0.087186	0.000295065	0.0847518	0.111658	0.0158174	3.54707e-08	230310	0.000218311	361194	0.176511	12	71150658	FALSE	0.00117926	TRUE
rs111825235	A	G	A	G	uterine leiomyoma	Malignant neoplasm of corpus uterine	0.0972895	0.000124048	0.0889457	0.0846681	0.0149686	8.05564e-11	230310	0.000246128	361194	0.614262	22	41899598	FALSE	0.00153402	TRUE
rs11214317	C	T	C	T	uterine leiomyoma	Malignant neoplasm of corpus uterine	0.0780771	0.000115599	0.472051	0.412175	0.00863962	1.60879e-19	230310	0.000138648	361194	0.404418	11	112569542	FALSE	0.00303849	TRUE
rs11245981	A	G	A	G	uterine leiomyoma	Malignant neoplasm of corpus uterine	-0.169455	-0.000293753	0.0778306	0.0740344	0.0167142	3.73078e-24	230310	0.000265739	361194	0.268979	11	186059	FALSE	0.00412192	TRUE
rs112502348	G	A	G	A	uterine leiomyoma	Malignant neoplasm of corpus uterine	0.0976728	-7.6626e-05	0.095229	0.055638	0.014656	2.65828e-11	230310	0.000302757	361194	0.800196	4	55891860	FALSE	0.00164394	TRUE
rs113953597	A	G	A	G	uterine leiomyoma	Malignant neoplasm of corpus uterine	0.0600936	-0.000169437	0.303208	0.207559	0.00937888	1.48091e-10	230310	0.000169514	361194	0.317533	2	25445286	FALSE	0.00152591	TRUE
rs11571171	G	A	G	A	uterine leiomyoma	Malignant neoplasm of corpus uterine	0.0568861	5.45005e-05	0.270581	0.31892	0.00969837	4.47713e-09	230310	0.000146289	361194	0.70948	11	100974887	FALSE	0.00127737	TRUE
rs11601738	G	C	G	C	uterine leiomyoma	Malignant neoplasm of corpus uterine	0.0637495	0.000102474	0.194788	0.197934	0.0108792	4.63543e-09	230310	0.000171405	361194	0.54994	11	64159307	TRUE	0.00127484	TRUE
rs11655578	T	G	T	G	uterine leiomyoma	Malignant neoplasm of corpus uterine	0.0837214	0.000249923	0.121481	0.210292	0.0130933	1.61399e-10	230310	0.00016803	361194	0.136918	17	7230845	FALSE	0.00149611	TRUE
rs11711621	T	C	T	C	uterine leiomyoma	Malignant neoplasm of corpus uterine	-0.0888502	-0.000120637	0.272188	0.244673	0.00982083	1.46791e-19	230310	0.000158583	361194	0.446827	3	169524016	FALSE	0.00312777	TRUE
rs117245733	A	G	A	G	uterine leiomyoma	Malignant neoplasm of corpus uterine	0.380234	0.000316277	0.0303578	0.0164815	0.0239372	8.09096e-57	230310	0.00055866	361194	0.571302	13	40723944	FALSE	0.00851165	TRUE
rs11813268	T	C	T	C	uterine leiomyoma	Malignant neoplasm of corpus uterine	0.106264	0.000389492	0.137297	0.155438	0.0123539	7.85597e-18	230310	0.000188229	361194	0.0385248	10	105682296	FALSE	0.00267501	TRUE
rs12213593	A	T	A	T	uterine leiomyoma	Malignant neoplasm of corpus uterine	0.0636984	0.000164462	0.242202	0.221546	0.0100294	2.13639e-10	230310	0.000164684	361194	0.317964	6	152896250	TRUE	0.00148942	TRUE
rs12305739	A	G	A	G	uterine leiomyoma	Malignant neoplasm of corpus uterine	0.0826475	0.000245375	0.112547	0.15283	0.0135411	1.0381e-09	230310	0.000189957	361194	0.196448	12	979721	FALSE	0.00136448	TRUE
rs1243180	A	T	A	T	uterine leiomyoma	Malignant neoplasm of corpus uterine	0.0512963	0.000281457	0.304811	0.298817	0.00938627	4.62818e-08	230310	0.000149214	361194	0.0592598	10	21915619	TRUE	0.00111516	TRUE
rs1268891	T	G	T	G	uterine leiomyoma	Malignant neoplasm of corpus uterine	0.0510521	0.000102751	0.3695	0.251269	0.00898856	1.34949e-08	230310	0.00015784	361194	0.515055	12	124867996	FALSE	0.00121439	TRUE
rs13060777	G	A	G	A	uterine leiomyoma	Malignant neoplasm of corpus uterine	0.0535672	-0.000169169	0.284022	0.255191	0.00953598	1.93883e-08	230310	0.000156447	361194	0.279555	3	185525199	FALSE	0.00116702	TRUE
rs1392916	T	C	T	C	uterine leiomyoma	Malignant neoplasm of corpus uterine	0.0564924	0.000178084	0.494372	0.436005	0.00865056	6.55541e-11	230310	0.000137769	361194	0.196142	6	74518202	FALSE	0.00159549	TRUE
rs1407241	A	G	A	G	uterine leiomyoma	Malignant neoplasm of corpus uterine	-0.0933003	0.000330825	0.150323	0.121972	0.0122786	2.99364e-14	230310	0.000208431	361194	0.112465	6	109328432	FALSE	0.0022237	TRUE
rs17346452	C	T	C	T	uterine leiomyoma	Malignant neoplasm of corpus uterine	0.0604305	8.37101e-05	0.225228	0.283749	0.0103061	4.53106e-09	230310	0.000151187	361194	0.579794	1	172053287	FALSE	0.0012745	TRUE
rs17631680	C	T	C	T	uterine leiomyoma	Malignant neoplasm of corpus uterine	-0.117496	7.04844e-05	0.108284	0.0996051	0.0141444	9.822e-17	230310	0.000229479	361194	0.75873	2	67090367	FALSE	0.00266604	TRUE
rs17880096	C	G	C	G	uterine leiomyoma	Malignant neoplasm of corpus uterine	0.133501	0.00106614	0.0654142	0.0182281	0.0170794	5.43e-15	230310	0.0005148	361194	0.0383619	22	29105202	TRUE	0.00217917	TRUE
rs1835842	T	C	T	C	uterine leiomyoma	Malignant neoplasm of corpus uterine	0.0560298	0.000321699	0.255141	0.337664	0.00989477	1.49121e-08	230310	0.000145344	361194	0.0268732	8	130478960	FALSE	0.00119323	TRUE
rs1912576	C	T	C	T	uterine leiomyoma	Malignant neoplasm of corpus uterine	0.0627713	8.03268e-05	0.309185	0.272427	0.0093219	1.65348e-11	230310	0.00015338	361194	0.600481	19	22121293	FALSE	0.00168319	TRUE
rs1929307	G	C	G	C	uterine leiomyoma	Malignant neoplasm of corpus uterine	0.184512	-0.000201054	0.0198842	0.216404	0.0307426	1.95097e-09	230310	0.000173289	361194	0.245958	10	107988363	TRUE	0.00132698	TRUE
rs1936789	A	G	A	G	uterine leiomyoma	Malignant neoplasm of corpus uterine	0.0510612	8.88327e-05	0.495964	0.5342	0.00866375	3.77746e-09	230310	0.000137499	361194	0.518242	6	127419737	FALSE	0.00130354	TRUE
rs1983814	C	T	C	T	uterine leiomyoma	Malignant neoplasm of corpus uterine	-0.0597788	3.19968e-05	0.789424	0.813293	0.0105577	1.49537e-08	230310	0.000175058	361194	0.854972	9	119145094	FALSE	0.00118807	TRUE
rs2183478	G	A	G	A	uterine leiomyoma	Malignant neoplasm of corpus uterine	0.0634762	-0.000223041	0.235811	0.162971	0.01026	6.142e-10	230310	0.000185179	361194	0.228412	1	244314952	FALSE	0.00145217	TRUE
rs2532972	C	T	C	T	uterine leiomyoma	Malignant neoplasm of corpus uterine	0.0498861	2.127e-05	0.472698	0.405948	0.00870055	9.82811e-09	230310	0.000139246	361194	0.878595	13	50980822	FALSE	0.0012406	TRUE
rs28672317	G	T	G	T	uterine leiomyoma	Malignant neoplasm of corpus uterine	0.0844427	-0.000120507	0.105104	0.118011	0.0139277	1.3365e-09	230310	0.000211631	361194	0.56907	15	68625689	FALSE	0.00134136	TRUE
rs3744962	G	A	G	A	uterine leiomyoma	Malignant neoplasm of corpus uterine	0.0816026	-6.09897e-05	0.12442	0.0941848	0.0129945	3.39047e-10	230310	0.000233423	361194	0.793875	18	674320	FALSE	0.00145086	TRUE
rs3776510	A	G	A	G	uterine leiomyoma	Malignant neoplasm of corpus uterine	0.0562191	-2.70859e-05	0.241521	0.258	0.0100687	2.35641e-08	230310	0.000156613	361194	0.862692	5	1407746	FALSE	0.00115797	TRUE
rs3804984	C	T	C	T	uterine leiomyoma	Malignant neoplasm of corpus uterine	-0.0774623	-0.000204686	0.466201	0.341433	0.00870187	5.49541e-19	230310	0.000144959	361194	0.157944	3	4716214	FALSE	0.00298649	TRUE
rs4077708	G	A	G	A	uterine leiomyoma	Malignant neoplasm of corpus uterine	0.0865317	9.56071e-05	0.662202	0.700177	0.00919706	5.02574e-21	230310	0.000148992	361194	0.521072	12	46857373	FALSE	0.00334987	TRUE
rs4236335	A	C	A	C	uterine leiomyoma	Malignant neoplasm of corpus uterine	0.0576587	0.000133569	0.755702	0.712738	0.0101091	1.17268e-08	230310	0.000150637	361194	0.375242	7	33067130	FALSE	0.00122752	TRUE
rs4668731	T	C	T	C	uterine leiomyoma	Malignant neoplasm of corpus uterine	0.0690761	0.000211965	0.741717	0.603943	0.00995534	3.96004e-12	230310	0.000139699	361194	0.129194	2	11684852	FALSE	0.00182818	TRUE
rs4730774	A	G	A	G	uterine leiomyoma	Malignant neoplasm of corpus uterine	-0.156073	-0.0005295	0.0439676	0.030132	0.021696	6.30957e-13	230310	0.000398443	361194	0.183874	7	116914307	FALSE	0.00204782	TRUE
rs4809317	A	G	A	G	uterine leiomyoma	Malignant neoplasm of corpus uterine	0.0544954	0.000261074	0.688745	0.822247	0.00943442	7.63941e-09	230310	0.000178904	361194	0.144483	20	62263747	FALSE	0.00127328	TRUE
rs4821939	A	T	A	T	uterine leiomyoma	Malignant neoplasm of corpus uterine	0.114776	8.47868e-05	0.252481	0.212474	0.00984083	1.96426e-31	230310	0.000166377	361194	0.610328	22	40659251	TRUE	0.0049726	TRUE
rs55749650	G	A	G	A	uterine leiomyoma	Malignant neoplasm of corpus uterine	0.0623456	-0.000256018	0.317842	0.217769	0.00930427	2.07348e-11	230310	0.000166293	361194	0.123669	7	120493938	FALSE	0.00168554	TRUE
rs55985317	G	A	G	A	uterine leiomyoma	Malignant neoplasm of corpus uterine	-0.130661	-0.000219524	0.228901	0.143461	0.0104607	8.3946e-36	230310	0.000194477	361194	0.258986	11	108110663	FALSE	0.0060267	TRUE
rs5742915	C	T	C	T	uterine leiomyoma	Malignant neoplasm of corpus uterine	0.0502447	8.81022e-06	0.406491	0.461809	0.00879528	1.11204e-08	230310	0.000136789	361194	0.948646	15	74336633	FALSE	0.00121812	TRUE
rs58415480	G	C	G	C	uterine leiomyoma	Malignant neoplasm of corpus uterine	0.206061	-0.000120471	0.23342	0.154644	0.0100664	3.97558e-93	230310	0.000190018	361194	0.526083	6	152562271	TRUE	0.0151956	TRUE
rs61768001	C	T	C	T	uterine leiomyoma	Malignant neoplasm of corpus uterine	0.164884	0.000533605	0.156537	0.157902	0.0116524	1.86209e-45	230310	0.000187188	361194	0.00436355	1	22465820	FALSE	0.0071791	TRUE
rs62237573	T	C	T	C	uterine leiomyoma	Malignant neoplasm of corpus uterine	0.227659	0.000152906	0.0174466	0.0104166	0.0318888	9.39074e-13	230310	0.000708365	361194	0.829098	22	28552698	FALSE	0.00177691	TRUE
rs62323678	A	T	A	T	uterine leiomyoma	Malignant neoplasm of corpus uterine	0.155104	0.000432607	0.0464101	0.0503572	0.0199409	7.35868e-15	230310	0.000315623	361194	0.170488	4	54541340	TRUE	0.00212937	TRUE
rs6907282	C	T	C	T	uterine leiomyoma	Malignant neoplasm of corpus uterine	-0.121764	0.000348738	0.962374	0.977579	0.0222768	4.60373e-08	230310	0.000466622	361194	0.454844	6	161472186	FALSE	0.00107374	TRUE
rs6920453	T	C	T	C	uterine leiomyoma	Malignant neoplasm of corpus uterine	-0.08613	7.98006e-05	0.180871	0.212445	0.0113706	3.59749e-14	230310	0.000167001	361194	0.63276	6	36627483	FALSE	0.00219816	TRUE
rs7040551	G	A	G	A	uterine leiomyoma	Malignant neoplasm of corpus uterine	0.0718509	9.05703e-05	0.812121	0.792238	0.0112883	1.952e-10	230310	0.000168174	361194	0.590198	9	92274114	FALSE	0.00157541	TRUE
rs7172677	C	A	C	A	uterine leiomyoma	Malignant neoplasm of corpus uterine	0.0560306	0.000150291	0.636422	0.739973	0.00903929	5.69836e-10	230310	0.00015525	361194	0.333017	15	75424593	FALSE	0.00145286	TRUE
rs7191639	A	G	A	G	uterine leiomyoma	Malignant neoplasm of corpus uterine	-0.0871431	-0.00014137	0.181091	0.204581	0.0113682	1.78074e-14	230310	0.000169062	361194	0.40304	16	50114098	FALSE	0.00225231	TRUE
rs7318389	C	T	C	T	uterine leiomyoma	Malignant neoplasm of corpus uterine	0.0833633	0.00031255	0.129619	0.176963	0.0127348	5.90473e-11	230310	0.000178981	361194	0.0807644	13	40829568	FALSE	0.00156804	TRUE
rs7332114	T	C	T	C	uterine leiomyoma	Malignant neoplasm of corpus uterine	-0.0738538	-5.13845e-05	0.146342	0.205128	0.0123695	2.36325e-09	230310	0.000170399	361194	0.762992	13	51162969	FALSE	0.00136279	TRUE
rs7522710	C	T	C	T	uterine leiomyoma	Malignant neoplasm of corpus uterine	-0.0692647	0.000122458	0.671242	0.622303	0.00915495	3.85478e-14	230310	0.000140607	361194	0.383797	1	244377850	FALSE	0.00211743	TRUE
rs75691080	T	C	T	C	uterine leiomyoma	Malignant neoplasm of corpus uterine	-0.0937145	-0.000126735	0.112382	0.0854167	0.0139801	2.03564e-11	230310	0.000245225	361194	0.605289	20	62269750	FALSE	0.00175213	TRUE
rs7647971	C	A	C	A	uterine leiomyoma	Malignant neoplasm of corpus uterine	-0.0531979	5.43202e-05	0.351226	0.245084	0.00910368	5.10952e-09	230310	0.000158693	361194	0.732126	3	150028555	FALSE	0.00128973	TRUE
rs76798800	T	G	T	G	uterine leiomyoma	Malignant neoplasm of corpus uterine	0.0619197	0.000149035	0.232996	0.267377	0.0101727	1.15149e-09	230310	0.00015425	361194	0.333949	1	154994978	FALSE	0.00137036	TRUE
rs78378222	G	T	G	T	uterine leiomyoma	Malignant neoplasm of corpus uterine	0.718762	-0.000560653	0.0172514	0.0125893	0.0295996	2.97852e-130	230310	0.000624474	361194	0.369292	17	7571752	FALSE	0.0175173	TRUE
rs7926514	T	G	T	G	uterine leiomyoma	Malignant neoplasm of corpus uterine	0.127764	6.03631e-05	0.0349335	0.0930458	0.0230053	2.79718e-08	230310	0.000235178	361194	0.797434	11	32521116	FALSE	0.00110064	TRUE
rs9532580	C	T	C	T	uterine leiomyoma	Malignant neoplasm of corpus uterine	0.0747048	-5.3742e-05	0.269112	0.264962	0.00964793	9.70287e-15	230310	0.000154805	361194	0.728472	13	41244260	FALSE	0.00219539	TRUE
rs10430571	G	C	G	C	uterine leiomyoma	Thyroid cancer	-0.0574056	-0.0659	0.272326	0.194249	0.00976483	4.13209e-09	230310	0.0473	491974	0.1638	10	31923641	TRUE	0.00130606	TRUE
rs10771435	T	C	T	C	uterine leiomyoma	Thyroid cancer	0.0475458	0.0902	0.458738	0.422301	0.00868917	4.45369e-08	230310	0.0387	491974	0.0198898	12	28735702	FALSE	0.0011226	TRUE
rs10860874	C	T	C	T	uterine leiomyoma	Thyroid cancer	-0.0591307	-0.0141	0.804715	0.867239	0.0108428	4.94026e-08	230310	0.0553	491974	0.7992	12	102930095	FALSE	0.00109892	TRUE
rs10865031	T	C	T	C	uterine leiomyoma	Thyroid cancer	0.055683	-0.014	0.447076	0.398748	0.0087154	1.66932e-10	230310	0.0388	491974	0.7188	2	100063923	FALSE	0.00153293	TRUE
rs11121478	C	A	C	A	uterine leiomyoma	Thyroid cancer	0.0579258	-0.0116	0.219467	0.284581	0.0103716	2.33631e-08	230310	0.0427	491974	0.7866	1	6260663	FALSE	0.00114957	TRUE
rs11178393	C	T	C	T	uterine leiomyoma	Thyroid cancer	-0.087186	0.0061	0.0847518	0.104032	0.0158174	3.54707e-08	230310	0.0739	491974	0.9339	12	71150658	FALSE	0.00117926	TRUE
rs111825235	A	G	A	G	uterine leiomyoma	Thyroid cancer	0.0972895	-0.1304	0.0889457	0.085829	0.0149686	8.05564e-11	230310	0.078	491974	0.0944409	22	41899598	FALSE	0.00153402	TRUE
rs11214317	C	T	C	T	uterine leiomyoma	Thyroid cancer	0.0780771	0.039	0.472051	0.466693	0.00863962	1.60879e-19	230310	0.0383	491974	0.3088	11	112569542	FALSE	0.00303849	TRUE
rs11245981	A	G	A	G	uterine leiomyoma	Thyroid cancer	-0.169455	-0.1753	0.0778306	0.0750056	0.0167142	3.73078e-24	230310	0.0839	491974	0.0366404	11	186059	FALSE	0.00412192	TRUE
rs112502348	G	A	G	A	uterine leiomyoma	Thyroid cancer	0.0976728	0.0519	0.095229	0.0668233	0.014656	2.65828e-11	230310	0.0843	491974	0.538	4	55891860	FALSE	0.00164394	TRUE
rs113609496	A	G	A	G	uterine leiomyoma	Thyroid cancer	0.289208	0.1863	0.0474253	0.0524341	0.0195546	1.7053e-49	230310	0.0848	491974	0.0280602	10	105816137	FALSE	0.00755718	TRUE
rs113953597	A	G	A	G	uterine leiomyoma	Thyroid cancer	0.0600936	0.0568	0.303208	0.207911	0.00937888	1.48091e-10	230310	0.0581	491974	0.328	2	25445286	FALSE	0.00152591	TRUE
rs115396598	A	G	A	G	uterine leiomyoma	Thyroid cancer	0.87487	-0.1022	0.00175931	0.00607107	0.0911162	7.86321e-22	230310	0.3211	491974	0.7502	4	54264117	FALSE	0.0026884	TRUE
rs11571171	G	A	G	A	uterine leiomyoma	Thyroid cancer	0.0568861	0.0237	0.270581	0.268204	0.00969837	4.47713e-09	230310	0.0433	491974	0.584	11	100974887	FALSE	0.00127737	TRUE
rs11601738	G	C	G	C	uterine leiomyoma	Thyroid cancer	0.0637495	-0.0048	0.194788	0.193122	0.0108792	4.63543e-09	230310	0.0479	491974	0.9206	11	64159307	TRUE	0.00127484	TRUE
rs11655578	T	G	T	G	uterine leiomyoma	Thyroid cancer	0.0837214	0.0491	0.121481	0.167153	0.0130933	1.61399e-10	230310	0.0526	491974	0.3501	17	7230845	FALSE	0.00149611	TRUE
rs11711621	T	C	T	C	uterine leiomyoma	Thyroid cancer	-0.0888502	-0.1442	0.272188	0.355855	0.00982083	1.46791e-19	230310	0.0422	491974	0.000640103	3	169524016	FALSE	0.00312777	TRUE
rs117245733	A	G	A	G	uterine leiomyoma	Thyroid cancer	0.380234	-0.2466	0.0303578	0.0205674	0.0239372	8.09096e-57	230310	0.1503	491974	0.1009	13	40723944	FALSE	0.00851165	TRUE
rs11813268	T	C	T	C	uterine leiomyoma	Thyroid cancer	0.106264	0.155	0.137297	0.152809	0.0123539	7.85597e-18	230310	0.0529	491974	0.00339	10	105682296	FALSE	0.00267501	TRUE
rs12213593	A	T	A	T	uterine leiomyoma	Thyroid cancer	0.0636984	-0.0224	0.242202	0.169665	0.0100294	2.13639e-10	230310	0.0517	491974	0.664099	6	152896250	TRUE	0.00148942	TRUE
rs12305739	A	G	A	G	uterine leiomyoma	Thyroid cancer	0.0826475	-0.0007	0.112547	0.145236	0.0135411	1.0381e-09	230310	0.055	491974	0.9905	12	979721	FALSE	0.00136448	TRUE
rs1243180	A	T	A	T	uterine leiomyoma	Thyroid cancer	0.0512963	0.0894	0.304811	0.226252	0.00938627	4.62818e-08	230310	0.0469	491974	0.0568499	10	21915619	TRUE	0.00111516	TRUE
rs1268891	T	G	T	G	uterine leiomyoma	Thyroid cancer	0.0510521	-0.0085	0.3695	0.382375	0.00898856	1.34949e-08	230310	0.041	491974	0.836	12	124867996	FALSE	0.00121439	TRUE
rs13060777	G	A	G	A	uterine leiomyoma	Thyroid cancer	0.0535672	0.0001	0.284022	0.234694	0.00953598	1.93883e-08	230310	0.0444	491974	0.9991	3	185525199	FALSE	0.00116702	TRUE
rs1392916	T	C	T	C	uterine leiomyoma	Thyroid cancer	0.0564924	0.0342	0.494372	0.442329	0.00865056	6.55541e-11	230310	0.0381	491974	0.3693	6	74518202	FALSE	0.00159549	TRUE
rs1407241	A	G	A	G	uterine leiomyoma	Thyroid cancer	-0.0933003	0.11	0.150323	0.110188	0.0122786	2.99364e-14	230310	0.0594	491974	0.0641505	6	109328432	FALSE	0.0022237	TRUE
rs145848128	G	C	G	C	uterine leiomyoma	Thyroid cancer	0.231176	0.0881	0.0662054	0.0530829	0.0169835	3.40643e-42	230310	0.1097	491974	0.4218	9	635964	TRUE	0.00660785	TRUE
rs17346452	C	T	C	T	uterine leiomyoma	Thyroid cancer	0.0604305	0.0337	0.225228	0.21036	0.0103061	4.53106e-09	230310	0.0482	491974	0.4847	1	172053287	FALSE	0.0012745	TRUE
rs17631680	C	T	C	T	uterine leiomyoma	Thyroid cancer	-0.117496	0.0863	0.108284	0.101675	0.0141444	9.822e-17	230310	0.0722	491974	0.232	2	67090367	FALSE	0.00266604	TRUE
rs17880096	C	G	C	G	uterine leiomyoma	Thyroid cancer	0.133501	0.2175	0.0654142	0.0311612	0.0170794	5.43e-15	230310	0.113	491974	0.05423	22	29105202	TRUE	0.00217917	TRUE
rs1835842	T	C	T	C	uterine leiomyoma	Thyroid cancer	0.0560298	0.0476	0.255141	0.371378	0.00989477	1.49121e-08	230310	0.0405	491974	0.2407	8	130478960	FALSE	0.00119323	TRUE
rs1912576	C	T	C	T	uterine leiomyoma	Thyroid cancer	0.0627713	0.1029	0.309185	0.291522	0.0093219	1.65348e-11	230310	0.0415	491974	0.0132099	19	22121293	FALSE	0.00168319	TRUE
rs1929307	G	C	G	C	uterine leiomyoma	Thyroid cancer	0.184512	0.1321	0.0198842	0.216449	0.0307426	1.95097e-09	230310	0.0764	491974	0.0837896	10	107988363	TRUE	0.00132698	TRUE
rs1936789	A	G	A	G	uterine leiomyoma	Thyroid cancer	0.0510612	-0.0235	0.495964	0.531298	0.00866375	3.77746e-09	230310	0.0382	491974	0.537901	6	127419737	FALSE	0.00130354	TRUE
rs1983814	C	T	C	T	uterine leiomyoma	Thyroid cancer	-0.0597788	0.0205	0.789424	0.744337	0.0105577	1.49537e-08	230310	0.0445	491974	0.6458	9	119145094	FALSE	0.00118807	TRUE
rs2183478	G	A	G	A	uterine leiomyoma	Thyroid cancer	0.0634762	0.0706	0.235811	0.160198	0.01026	6.142e-10	230310	0.0512	491974	0.168	1	244314952	FALSE	0.00145217	TRUE
rs2207549	T	A	T	A	uterine leiomyoma	Thyroid cancer	0.122365	-0.0199	0.347721	0.331763	0.0090712	1.80634e-41	230310	0.0428	491974	0.6428	11	32368457	TRUE	0.00679217	TRUE
rs2532972	C	T	C	T	uterine leiomyoma	Thyroid cancer	0.0498861	0.0359	0.472698	0.522789	0.00870055	9.82811e-09	230310	0.0404	491974	0.374	13	50980822	FALSE	0.0012406	TRUE
rs28672317	G	T	G	T	uterine leiomyoma	Thyroid cancer	0.0844427	0.0693	0.105104	0.108163	0.0139277	1.3365e-09	230310	0.0615	491974	0.26	15	68625689	FALSE	0.00134136	TRUE
rs3744962	G	A	G	A	uterine leiomyoma	Thyroid cancer	0.0816026	0.1743	0.12442	0.136573	0.0129945	3.39047e-10	230310	0.0552	491974	0.00160502	18	674320	FALSE	0.00145086	TRUE
rs3776510	A	G	A	G	uterine leiomyoma	Thyroid cancer	0.0562191	-0.0867	0.241521	0.210847	0.0100687	2.35641e-08	230310	0.0478	491974	0.0697397	5	1407746	FALSE	0.00115797	TRUE
rs3804984	C	T	C	T	uterine leiomyoma	Thyroid cancer	-0.0774623	-0.0233	0.466201	0.479667	0.00870187	5.49541e-19	230310	0.0403	491974	0.5633	3	4716214	FALSE	0.00298649	TRUE
rs4077708	G	A	G	A	uterine leiomyoma	Thyroid cancer	0.0865317	0.0039	0.662202	0.737755	0.00919706	5.02574e-21	230310	0.0434	491974	0.9287	12	46857373	FALSE	0.00334987	TRUE
rs4236335	A	C	A	C	uterine leiomyoma	Thyroid cancer	0.0576587	0.0941	0.755702	0.674373	0.0101091	1.17268e-08	230310	0.0413	491974	0.02261	7	33067130	FALSE	0.00122752	TRUE
rs4668731	T	C	T	C	uterine leiomyoma	Thyroid cancer	0.0690761	0.0106	0.741717	0.662382	0.00995534	3.96004e-12	230310	0.041	491974	0.7968	2	11684852	FALSE	0.00182818	TRUE
rs4730774	A	G	A	G	uterine leiomyoma	Thyroid cancer	-0.156073	0.064	0.0439676	0.0339523	0.021696	6.30957e-13	230310	0.1161	491974	0.5817	7	116914307	FALSE	0.00204782	TRUE
rs4809317	A	G	A	G	uterine leiomyoma	Thyroid cancer	0.0544954	0.0401	0.688745	0.725747	0.00943442	7.63941e-09	230310	0.0431	491974	0.3527	20	62263747	FALSE	0.00127328	TRUE
rs4821939	A	T	A	T	uterine leiomyoma	Thyroid cancer	0.114776	0.0485	0.252481	0.260868	0.00984083	1.96426e-31	230310	0.0432	491974	0.2613	22	40659251	TRUE	0.0049726	TRUE
rs55749650	G	A	G	A	uterine leiomyoma	Thyroid cancer	0.0623456	-0.022	0.317842	0.217756	0.00930427	2.07348e-11	230310	0.0734	491974	0.7647	7	120493938	FALSE	0.00168554	TRUE
rs55985317	G	A	G	A	uterine leiomyoma	Thyroid cancer	-0.130661	0.0097	0.228901	0.16716	0.0104607	8.3946e-36	230310	0.0568	491974	0.8639	11	108110663	FALSE	0.0060267	TRUE
rs5742915	C	T	C	T	uterine leiomyoma	Thyroid cancer	0.0502447	0.048	0.406491	0.328511	0.00879528	1.11204e-08	230310	0.0441	491974	0.276	15	74336633	FALSE	0.00121812	TRUE
rs58415480	G	C	G	C	uterine leiomyoma	Thyroid cancer	0.206061	-0.0671	0.23342	0.175831	0.0100664	3.97558e-93	230310	0.0564	491974	0.2347	6	152562271	TRUE	0.0151956	TRUE
rs61768001	C	T	C	T	uterine leiomyoma	Thyroid cancer	0.164884	-0.0206	0.156537	0.263352	0.0116524	1.86209e-45	230310	0.0471	491974	0.660999	1	22465820	FALSE	0.0071791	TRUE
rs62237573	T	C	T	C	uterine leiomyoma	Thyroid cancer	0.227659	0.2876	0.0174466	0.0123956	0.0318888	9.39074e-13	230310	0.1922	491974	0.1345	22	28552698	FALSE	0.00177691	TRUE
rs62323678	A	T	A	T	uterine leiomyoma	Thyroid cancer	0.155104	0.016	0.0464101	0.0491447	0.0199409	7.35868e-15	230310	0.1029	491974	0.876	4	54541340	TRUE	0.00212937	TRUE
rs6907282	C	T	C	T	uterine leiomyoma	Thyroid cancer	-0.121764	-0.1313	0.962374	0.97345	0.0222768	4.60373e-08	230310	0.1317	491974	0.3186	6	161472186	FALSE	0.00107374	TRUE
rs6920453	T	C	T	C	uterine leiomyoma	Thyroid cancer	-0.08613	-0.1298	0.180871	0.279541	0.0113706	3.59749e-14	230310	0.0444	491974	0.00342902	6	36627483	FALSE	0.00219816	TRUE
rs7040551	G	A	G	A	uterine leiomyoma	Thyroid cancer	0.0718509	-0.0859	0.812121	0.79387	0.0112883	1.952e-10	230310	0.0475	491974	0.0707099	9	92274114	FALSE	0.00157541	TRUE
rs7172677	C	A	C	A	uterine leiomyoma	Thyroid cancer	0.0560306	0.0349	0.636422	0.725761	0.00903929	5.69836e-10	230310	0.042	491974	0.4057	15	75424593	FALSE	0.00145286	TRUE
rs7191639	A	G	A	G	uterine leiomyoma	Thyroid cancer	-0.0871431	-0.0286	0.181091	0.164532	0.0113682	1.78074e-14	230310	0.0519	491974	0.581599	16	50114098	FALSE	0.00225231	TRUE
rs7318389	C	T	C	T	uterine leiomyoma	Thyroid cancer	0.0833633	0.0068	0.129619	0.208822	0.0127348	5.90473e-11	230310	0.0484	491974	0.8887	13	40829568	FALSE	0.00156804	TRUE
rs7332114	T	C	T	C	uterine leiomyoma	Thyroid cancer	-0.0738538	-0.0014	0.146342	0.292297	0.0123695	2.36325e-09	230310	0.046	491974	0.9755	13	51162969	FALSE	0.00136279	TRUE
rs7522710	C	T	C	T	uterine leiomyoma	Thyroid cancer	-0.0692647	0.0072	0.671242	0.72665	0.00915495	3.85478e-14	230310	0.045	491974	0.8722	1	244377850	FALSE	0.00211743	TRUE
rs75691080	T	C	T	C	uterine leiomyoma	Thyroid cancer	-0.0937145	-0.0304	0.112382	0.0932953	0.0139801	2.03564e-11	230310	0.0737	491974	0.679499	20	62269750	FALSE	0.00175213	TRUE
rs7647971	C	A	C	A	uterine leiomyoma	Thyroid cancer	-0.0531979	-0.0791	0.351226	0.303299	0.00910368	5.10952e-09	230310	0.041	491974	0.0538406	3	150028555	FALSE	0.00128973	TRUE
rs76798800	T	G	T	G	uterine leiomyoma	Thyroid cancer	0.0619197	0.0543	0.232996	0.198959	0.0101727	1.15149e-09	230310	0.0489	491974	0.2668	1	154994978	FALSE	0.00137036	TRUE
rs78378222	G	T	G	T	uterine leiomyoma	Thyroid cancer	0.718762	0.1091	0.0172514	0.0138024	0.0295996	2.97852e-130	230310	0.1859	491974	0.5572	17	7571752	FALSE	0.0175173	TRUE
rs7926514	T	G	T	G	uterine leiomyoma	Thyroid cancer	0.127764	-0.0473	0.0349335	0.0686169	0.0230053	2.79718e-08	230310	0.0798	491974	0.5528	11	32521116	FALSE	0.00110064	TRUE
rs9532580	C	T	C	T	uterine leiomyoma	Thyroid cancer	0.0747048	0.0432	0.269112	0.288162	0.00964793	9.70287e-15	230310	0.0519	491974	0.4048	13	41244260	FALSE	0.00219539	TRUE
rs10069690	T	C	T	C	uterine leiomyoma	Lung cancer	0.11762	0.020521	0.295949	0.266212	0.0093696	3.81066e-36	230310	0.042037	8553	0.625436	5	1279790	FALSE	0.00576519	TRUE
rs10430571	G	C	G	C	uterine leiomyoma	Lung cancer	-0.0574056	-0.00645781	0.272326	0.201316	0.00976483	4.13209e-09	230310	0.044568	8553	0.884794	10	31923641	TRUE	0.00130606	TRUE
rs10771435	T	C	T	C	uterine leiomyoma	Lung cancer	0.0475458	-0.0275757	0.458738	0.447376	0.00868917	4.45369e-08	230310	0.035978	8553	0.443403	12	28735702	FALSE	0.0011226	TRUE
rs10860874	C	T	C	T	uterine leiomyoma	Lung cancer	-0.0591307	0.0185693	0.804715	0.851042	0.0108428	4.94026e-08	230310	0.051362	8553	0.717695	12	102930095	FALSE	0.00109892	TRUE
rs10865031	T	C	T	C	uterine leiomyoma	Lung cancer	0.055683	0.0323897	0.447076	0.42538	0.0087154	1.66932e-10	230310	0.03598	8553	0.368003	2	100063923	FALSE	0.00153293	TRUE
rs11121478	C	A	C	A	uterine leiomyoma	Lung cancer	0.0579258	0.0170479	0.219467	0.281055	0.0103716	2.33631e-08	230310	0.040217	8553	0.671648	1	6260663	FALSE	0.00114957	TRUE
rs11178393	C	T	C	T	uterine leiomyoma	Lung cancer	-0.087186	-0.0197701	0.0847518	0.109651	0.0158174	3.54707e-08	230310	0.058315	8553	0.734592	12	71150658	FALSE	0.00117926	TRUE
rs111825235	A	G	A	G	uterine leiomyoma	Lung cancer	0.0972895	0.0500817	0.0889457	0.068896	0.0149686	8.05564e-11	230310	0.074043	8553	0.498796	22	41899598	FALSE	0.00153402	TRUE
rs113953597	A	G	A	G	uterine leiomyoma	Lung cancer	0.0600936	0.00919163	0.303208	0.212553	0.00937888	1.48091e-10	230310	0.044883	8553	0.837729	2	25445286	FALSE	0.00152591	TRUE
rs11571171	G	A	G	A	uterine leiomyoma	Lung cancer	0.0568861	-0.0216425	0.270581	0.319787	0.00969837	4.47713e-09	230310	0.038676	8553	0.575771	11	100974887	FALSE	0.00127737	TRUE
rs11601738	G	C	G	C	uterine leiomyoma	Lung cancer	0.0637495	-0.025126	0.194788	0.175355	0.0108792	4.63543e-09	230310	0.047964	8553	0.600387	11	64159307	TRUE	0.00127484	TRUE
rs11655578	T	G	T	G	uterine leiomyoma	Lung cancer	0.0837214	0.0311352	0.121481	0.207715	0.0130933	1.61399e-10	230310	0.047381	8553	0.511099	17	7230845	FALSE	0.00149611	TRUE
rs11711621	T	C	T	C	uterine leiomyoma	Lung cancer	-0.0888502	-0.0442654	0.272188	0.233161	0.00982083	1.46791e-19	230310	0.042447	8553	0.297019	3	169524016	FALSE	0.00312777	TRUE
rs12213593	A	T	A	T	uterine leiomyoma	Lung cancer	0.0636984	0.00868022	0.242202	0.242872	0.0100294	2.13639e-10	230310	0.04291	8553	0.839695	6	152896250	TRUE	0.00148942	TRUE
rs12305739	A	G	A	G	uterine leiomyoma	Lung cancer	0.0826475	-0.0364026	0.112547	0.147308	0.0135411	1.0381e-09	230310	0.04999	8553	0.466496	12	979721	FALSE	0.00136448	TRUE
rs1243180	A	T	A	T	uterine leiomyoma	Lung cancer	0.0512963	-0.0398027	0.304811	0.3215	0.00938627	4.62818e-08	230310	0.03855	8553	0.301842	10	21915619	TRUE	0.00111516	TRUE
rs1268891	T	G	T	G	uterine leiomyoma	Lung cancer	0.0510521	-0.0166641	0.3695	0.261291	0.00898856	1.34949e-08	230310	0.040961	8553	0.684135	12	124867996	FALSE	0.00121439	TRUE
rs13060777	G	A	G	A	uterine leiomyoma	Lung cancer	0.0535672	-0.00239787	0.284022	0.255531	0.00953598	1.93883e-08	230310	0.041642	8553	0.954083	3	185525199	FALSE	0.00116702	TRUE
rs1407241	A	G	A	G	uterine leiomyoma	Lung cancer	-0.0933003	0.0515587	0.150323	0.121135	0.0122786	2.99364e-14	230310	0.054559	8553	0.344653	6	109328432	FALSE	0.0022237	TRUE
rs17631680	C	T	C	T	uterine leiomyoma	Lung cancer	-0.117496	-0.0276868	0.108284	0.098477	0.0141444	9.822e-17	230310	0.061991	8553	0.655143	2	67090367	FALSE	0.00266604	TRUE
rs1835842	T	C	T	C	uterine leiomyoma	Lung cancer	0.0560298	0.0145506	0.255141	0.363272	0.00989477	1.49121e-08	230310	0.038095	8553	0.70249	8	130478960	FALSE	0.00119323	TRUE
rs1912576	C	T	C	T	uterine leiomyoma	Lung cancer	0.0627713	0.045715	0.309185	0.266634	0.0093219	1.65348e-11	230310	0.041084	8553	0.265824	19	22121293	FALSE	0.00168319	TRUE
rs1936789	A	G	A	G	uterine leiomyoma	Lung cancer	0.0510612	0.0100918	0.495964	0.509062	0.00866375	3.77746e-09	230310	0.036091	8553	0.779769	6	127419737	FALSE	0.00130354	TRUE
rs1983814	C	T	C	T	uterine leiomyoma	Lung cancer	-0.0597788	-0.0491815	0.789424	0.804208	0.0105577	1.49537e-08	230310	0.046381	8553	0.288972	9	119145094	FALSE	0.00118807	TRUE
rs2532972	C	T	C	T	uterine leiomyoma	Lung cancer	0.0498861	0.0261131	0.472698	0.406685	0.00870055	9.82811e-09	230310	0.036346	8553	0.472484	13	50980822	FALSE	0.0012406	TRUE
rs28672317	G	T	G	T	uterine leiomyoma	Lung cancer	0.0844427	-0.0239679	0.105104	0.095281	0.0139277	1.3365e-09	230310	0.061653	8553	0.697461	15	68625689	FALSE	0.00134136	TRUE
rs3744962	G	A	G	A	uterine leiomyoma	Lung cancer	0.0816026	0.0507321	0.12442	0.097996	0.0129945	3.39047e-10	230310	0.061445	8553	0.409005	18	674320	FALSE	0.00145086	TRUE
rs3776510	A	G	A	G	uterine leiomyoma	Lung cancer	0.0562191	0.0388668	0.241521	0.271471	0.0100687	2.35641e-08	230310	0.040424	8553	0.336309	5	1407746	FALSE	0.00115797	TRUE
rs4077708	G	A	G	A	uterine leiomyoma	Lung cancer	0.0865317	-0.0306747	0.662202	0.67944	0.00919706	5.02574e-21	230310	0.038872	8553	0.430042	12	46857373	FALSE	0.00334987	TRUE
rs4236335	A	C	A	C	uterine leiomyoma	Lung cancer	0.0576587	0.0258451	0.755702	0.683057	0.0101091	1.17268e-08	230310	0.038738	8553	0.504668	7	33067130	FALSE	0.00122752	TRUE
rs4668731	T	C	T	C	uterine leiomyoma	Lung cancer	0.0690761	0.0124411	0.741717	0.617118	0.00995534	3.96004e-12	230310	0.037849	8553	0.742381	2	11684852	FALSE	0.00182818	TRUE
rs4730774	A	G	A	G	uterine leiomyoma	Lung cancer	-0.156073	-0.143645	0.0439676	0.030312	0.021696	6.30957e-13	230310	0.118321	8553	0.224735	7	116914307	FALSE	0.00204782	TRUE
rs4821939	A	T	A	T	uterine leiomyoma	Lung cancer	0.114776	0.0235984	0.252481	0.195732	0.00984083	1.96426e-31	230310	0.045242	8553	0.601941	22	40659251	TRUE	0.0049726	TRUE
rs55749650	G	A	G	A	uterine leiomyoma	Lung cancer	0.0623456	-0.00945253	0.317842	0.193772	0.00930427	2.07348e-11	230310	0.045741	8553	0.836289	7	120493938	FALSE	0.00168554	TRUE
rs55985317	G	A	G	A	uterine leiomyoma	Lung cancer	-0.130661	-0.0360936	0.228901	0.14077	0.0104607	8.3946e-36	230310	0.052296	8553	0.490078	11	108110663	FALSE	0.0060267	TRUE
rs58415480	G	C	G	C	uterine leiomyoma	Lung cancer	0.206061	0.0171727	0.23342	0.155653	0.0100664	3.97558e-93	230310	0.051162	8553	0.737125	6	152562271	TRUE	0.0151956	TRUE
rs61768001	C	T	C	T	uterine leiomyoma	Lung cancer	0.164884	-0.0552855	0.156537	0.140002	0.0116524	1.86209e-45	230310	0.052	8553	0.287703	1	22465820	FALSE	0.0071791	TRUE
rs62323678	A	T	A	T	uterine leiomyoma	Lung cancer	0.155104	-0.0255342	0.0464101	0.060028	0.0199409	7.35868e-15	230310	0.076906	8553	0.739874	4	54541340	TRUE	0.00212937	TRUE
rs6907282	C	T	C	T	uterine leiomyoma	Lung cancer	-0.121764	-0.0496527	0.962374	0.984438	0.0222768	4.60373e-08	230310	0.155115	8553	0.748888	6	161472186	FALSE	0.00107374	TRUE
rs6920453	T	C	T	C	uterine leiomyoma	Lung cancer	-0.08613	-0.00844657	0.180871	0.209343	0.0113706	3.59749e-14	230310	0.044128	8553	0.848209	6	36627483	FALSE	0.00219816	TRUE
rs7040551	G	A	G	A	uterine leiomyoma	Lung cancer	0.0718509	-0.0372842	0.812121	0.805765	0.0112883	1.952e-10	230310	0.048431	8553	0.441392	9	92274114	FALSE	0.00157541	TRUE
rs7172677	C	A	C	A	uterine leiomyoma	Lung cancer	0.0560306	0.0196702	0.636422	0.724131	0.00903929	5.69836e-10	230310	0.040194	8553	0.624573	15	75424593	FALSE	0.00145286	TRUE
rs7318389	C	T	C	T	uterine leiomyoma	Lung cancer	0.0833633	-0.0272972	0.129619	0.176539	0.0127348	5.90473e-11	230310	0.0478	8553	0.567951	13	40829568	FALSE	0.00156804	TRUE
rs7332114	T	C	T	C	uterine leiomyoma	Lung cancer	-0.0738538	0.0136415	0.146342	0.223306	0.0123695	2.36325e-09	230310	0.043506	8553	0.75385	13	51162969	FALSE	0.00136279	TRUE
rs7522710	C	T	C	T	uterine leiomyoma	Lung cancer	-0.0692647	-0.0291655	0.671242	0.642742	0.00915495	3.85478e-14	230310	0.038455	8553	0.448183	1	244377850	FALSE	0.00211743	TRUE
rs7647971	C	A	C	A	uterine leiomyoma	Lung cancer	-0.0531979	-0.0207079	0.351226	0.264445	0.00910368	5.10952e-09	230310	0.041161	8553	0.614898	3	150028555	FALSE	0.00128973	TRUE
rs9532580	C	T	C	T	uterine leiomyoma	Lung cancer	0.0747048	0.0510923	0.269112	0.251746	0.00964793	9.70287e-15	230310	0.040767	8553	0.210099	13	41244260	FALSE	0.00219539	TRUE
rs10069690	T	C	T	C	uterine leiomyoma	Cervical cancer	0.11762	-0.0876	0.295949	0.262548	0.0093696	3.81066e-36	230310	0.0401	239158	0.0288297	5	1279790	FALSE	0.00576519	TRUE
rs10430571	G	C	G	C	uterine leiomyoma	Cervical cancer	-0.0574056	0.0149	0.272326	0.203051	0.00976483	4.13209e-09	230310	0.045	239158	0.740901	10	31923641	TRUE	0.00130606	TRUE
rs10771435	T	C	T	C	uterine leiomyoma	Cervical cancer	0.0475458	0.0009	0.458738	0.430425	0.00868917	4.45369e-08	230310	0.0345	239158	0.9782	12	28735702	FALSE	0.0011226	TRUE
rs10860874	C	T	C	T	uterine leiomyoma	Cervical cancer	-0.0591307	-0.0024	0.804715	0.858754	0.0108428	4.94026e-08	230310	0.0553	239158	0.9659	12	102930095	FALSE	0.00109892	TRUE
rs10865031	T	C	T	C	uterine leiomyoma	Cervical cancer	0.055683	0.0211	0.447076	0.407124	0.0087154	1.66932e-10	230310	0.0345	239158	0.5408	2	100063923	FALSE	0.00153293	TRUE
rs11121478	C	A	C	A	uterine leiomyoma	Cervical cancer	0.0579258	-0.0128	0.219467	0.277049	0.0103716	2.33631e-08	230310	0.0359	239158	0.7218	1	6260663	FALSE	0.00114957	TRUE
rs11178393	C	T	C	T	uterine leiomyoma	Cervical cancer	-0.087186	0.0205	0.0847518	0.102901	0.0158174	3.54707e-08	230310	0.0764	239158	0.788501	12	71150658	FALSE	0.00117926	TRUE
rs111825235	A	G	A	G	uterine leiomyoma	Cervical cancer	0.0972895	0.0057	0.0889457	0.0861764	0.0149686	8.05564e-11	230310	0.0848	239158	0.9462	22	41899598	FALSE	0.00153402	TRUE
rs11214317	C	T	C	T	uterine leiomyoma	Cervical cancer	0.0780771	0.0006	0.472051	0.460009	0.00863962	1.60879e-19	230310	0.0337	239158	0.9847	11	112569542	FALSE	0.00303849	TRUE
rs11245981	A	G	A	G	uterine leiomyoma	Cervical cancer	-0.169455	-0.0107	0.0778306	0.0760138	0.0167142	3.73078e-24	230310	0.091	239158	0.9067	11	186059	FALSE	0.00412192	TRUE
rs112502348	G	A	G	A	uterine leiomyoma	Cervical cancer	0.0976728	-0.0468	0.095229	0.0686232	0.014656	2.65828e-11	230310	0.101	239158	0.643301	4	55891860	FALSE	0.00164394	TRUE
rs113609496	A	G	A	G	uterine leiomyoma	Cervical cancer	0.289208	0.0535	0.0474253	0.04535	0.0195546	1.7053e-49	230310	0.0623	239158	0.3904	10	105816137	FALSE	0.00755718	TRUE
rs113953597	A	G	A	G	uterine leiomyoma	Cervical cancer	0.0600936	-0.0013	0.303208	0.206643	0.00937888	1.48091e-10	230310	0.0421	239158	0.9758	2	25445286	FALSE	0.00152591	TRUE
rs115396598	A	G	A	G	uterine leiomyoma	Cervical cancer	0.87487	0.3402	0.00175931	0.0059842	0.0911162	7.86321e-22	230310	0.2917	239158	0.2434	4	54264117	FALSE	0.0026884	TRUE
rs11571171	G	A	G	A	uterine leiomyoma	Cervical cancer	0.0568861	-0.0458	0.270581	0.275211	0.00969837	4.47713e-09	230310	0.0393	239158	0.2431	11	100974887	FALSE	0.00127737	TRUE
rs11601738	G	C	G	C	uterine leiomyoma	Cervical cancer	0.0637495	-0.027	0.194788	0.193244	0.0108792	4.63543e-09	230310	0.0424	239158	0.5236	11	64159307	TRUE	0.00127484	TRUE
rs11655578	T	G	T	G	uterine leiomyoma	Cervical cancer	0.0837214	-0.028	0.121481	0.168395	0.0130933	1.61399e-10	230310	0.0457	239158	0.54	17	7230845	FALSE	0.00149611	TRUE
rs11711621	T	C	T	C	uterine leiomyoma	Cervical cancer	-0.0888502	-0.0347	0.272188	0.333449	0.00982083	1.46791e-19	230310	0.0361	239158	0.3362	3	169524016	FALSE	0.00312777	TRUE
rs117245733	A	G	A	G	uterine leiomyoma	Cervical cancer	0.380234	-0.1044	0.0303578	0.0207428	0.0239372	8.09096e-57	230310	0.1856	239158	0.573801	13	40723944	FALSE	0.00851165	TRUE
rs11813268	T	C	T	C	uterine leiomyoma	Cervical cancer	0.106264	0.0166	0.137297	0.151137	0.0123539	7.85597e-18	230310	0.0456	239158	0.715501	10	105682296	FALSE	0.00267501	TRUE
rs12213593	A	T	A	T	uterine leiomyoma	Cervical cancer	0.0636984	0.0873	0.242202	0.1837	0.0100294	2.13639e-10	230310	0.0555	239158	0.1156	6	152896250	TRUE	0.00148942	TRUE
rs12305739	A	G	A	G	uterine leiomyoma	Cervical cancer	0.0826475	-0.1134	0.112547	0.142855	0.0135411	1.0381e-09	230310	0.0465	239158	0.0146299	12	979721	FALSE	0.00136448	TRUE
rs1243180	A	T	A	T	uterine leiomyoma	Cervical cancer	0.0512963	-0.0407	0.304811	0.242812	0.00938627	4.62818e-08	230310	0.049	239158	0.4065	10	21915619	TRUE	0.00111516	TRUE
rs1268891	T	G	T	G	uterine leiomyoma	Cervical cancer	0.0510521	0.0432	0.3695	0.364317	0.00898856	1.34949e-08	230310	0.0359	239158	0.2283	12	124867996	FALSE	0.00121439	TRUE
rs13060777	G	A	G	A	uterine leiomyoma	Cervical cancer	0.0535672	-0.0271	0.284022	0.242208	0.00953598	1.93883e-08	230310	0.0409	239158	0.5078	3	185525199	FALSE	0.00116702	TRUE
rs1392916	T	C	T	C	uterine leiomyoma	Cervical cancer	0.0564924	-0.0154	0.494372	0.447161	0.00865056	6.55541e-11	230310	0.0334	239158	0.644	6	74518202	FALSE	0.00159549	TRUE
rs1407241	A	G	A	G	uterine leiomyoma	Cervical cancer	-0.0933003	0.0312	0.150323	0.116173	0.0122786	2.99364e-14	230310	0.0579	239158	0.5903	6	109328432	FALSE	0.0022237	TRUE
rs145848128	G	C	G	C	uterine leiomyoma	Cervical cancer	0.231176	-0.1892	0.0662054	0.0564044	0.0169835	3.40643e-42	230310	0.1185	239158	0.1104	9	635964	TRUE	0.00660785	TRUE
rs17346452	C	T	C	T	uterine leiomyoma	Cervical cancer	0.0604305	-0.0085	0.225228	0.221147	0.0103061	4.53106e-09	230310	0.0469	239158	0.8566	1	172053287	FALSE	0.0012745	TRUE
rs17631680	C	T	C	T	uterine leiomyoma	Cervical cancer	-0.117496	0.117	0.108284	0.102246	0.0141444	9.822e-17	230310	0.0788	239158	0.1376	2	67090367	FALSE	0.00266604	TRUE
rs17880096	C	G	C	G	uterine leiomyoma	Cervical cancer	0.133501	-0.029	0.0654142	0.0329211	0.0170794	5.43e-15	230310	0.1573	239158	0.8538	22	29105202	TRUE	0.00217917	TRUE
rs1835842	T	C	T	C	uterine leiomyoma	Cervical cancer	0.0560298	-0.0317	0.255141	0.354858	0.00989477	1.49121e-08	230310	0.034	239158	0.3514	8	130478960	FALSE	0.00119323	TRUE
rs1912576	C	T	C	T	uterine leiomyoma	Cervical cancer	0.0627713	-0.0618	0.309185	0.291007	0.0093219	1.65348e-11	230310	0.0363	239158	0.088589	19	22121293	FALSE	0.00168319	TRUE
rs1929307	G	C	G	C	uterine leiomyoma	Cervical cancer	0.184512	-0.0606	0.0198842	0.216832	0.0307426	1.95097e-09	230310	0.0635	239158	0.3402	10	107988363	TRUE	0.00132698	TRUE
rs1936789	A	G	A	G	uterine leiomyoma	Cervical cancer	0.0510612	0.0345	0.495964	0.52794	0.00866375	3.77746e-09	230310	0.0334	239158	0.3024	6	127419737	FALSE	0.00130354	TRUE
rs1983814	C	T	C	T	uterine leiomyoma	Cervical cancer	-0.0597788	-0.072	0.789424	0.758264	0.0105577	1.49537e-08	230310	0.0369	239158	0.0511199	9	119145094	FALSE	0.00118807	TRUE
rs2183478	G	A	G	A	uterine leiomyoma	Cervical cancer	0.0634762	-0.0138	0.235811	0.167577	0.01026	6.142e-10	230310	0.0493	239158	0.7801	1	244314952	FALSE	0.00145217	TRUE
rs2207549	T	A	T	A	uterine leiomyoma	Cervical cancer	0.122365	-0.0376	0.347721	0.348078	0.0090712	1.80634e-41	230310	0.0415	239158	0.3647	11	32368457	TRUE	0.00679217	TRUE
rs2532972	C	T	C	T	uterine leiomyoma	Cervical cancer	0.0498861	0.0217	0.472698	0.501941	0.00870055	9.82811e-09	230310	0.0375	239158	0.5629	13	50980822	FALSE	0.0012406	TRUE
rs28672317	G	T	G	T	uterine leiomyoma	Cervical cancer	0.0844427	-0.051	0.105104	0.10887	0.0139277	1.3365e-09	230310	0.0542	239158	0.3469	15	68625689	FALSE	0.00134136	TRUE
rs3744962	G	A	G	A	uterine leiomyoma	Cervical cancer	0.0816026	0.0663	0.12442	0.130384	0.0129945	3.39047e-10	230310	0.0451	239158	0.142	18	674320	FALSE	0.00145086	TRUE
rs3776510	A	G	A	G	uterine leiomyoma	Cervical cancer	0.0562191	-0.0096	0.241521	0.21933	0.0100687	2.35641e-08	230310	0.0461	239158	0.8356	5	1407746	FALSE	0.00115797	TRUE
rs3804984	C	T	C	T	uterine leiomyoma	Cervical cancer	-0.0774623	-0.0529	0.466201	0.460907	0.00870187	5.49541e-19	230310	0.0366	239158	0.1485	3	4716214	FALSE	0.00298649	TRUE
rs4077708	G	A	G	A	uterine leiomyoma	Cervical cancer	0.0865317	0.0935	0.662202	0.724485	0.00919706	5.02574e-21	230310	0.0411	239158	0.0228602	12	46857373	FALSE	0.00334987	TRUE
rs4236335	A	C	A	C	uterine leiomyoma	Cervical cancer	0.0576587	-0.0548	0.755702	0.687131	0.0101091	1.17268e-08	230310	0.0346	239158	0.1135	7	33067130	FALSE	0.00122752	TRUE
rs4668731	T	C	T	C	uterine leiomyoma	Cervical cancer	0.0690761	-0.0287	0.741717	0.661436	0.00995534	3.96004e-12	230310	0.0354	239158	0.4184	2	11684852	FALSE	0.00182818	TRUE
rs4730774	A	G	A	G	uterine leiomyoma	Cervical cancer	-0.156073	-0.0172	0.0439676	0.0344696	0.021696	6.30957e-13	230310	0.1343	239158	0.8984	7	116914307	FALSE	0.00204782	TRUE
rs4809317	A	G	A	G	uterine leiomyoma	Cervical cancer	0.0544954	-0.0477	0.688745	0.733849	0.00943442	7.63941e-09	230310	0.0372	239158	0.1988	20	62263747	FALSE	0.00127328	TRUE
rs4821939	A	T	A	T	uterine leiomyoma	Cervical cancer	0.114776	0.0499	0.252481	0.252061	0.00984083	1.96426e-31	230310	0.0368	239158	0.175	22	40659251	TRUE	0.0049726	TRUE
rs55749650	G	A	G	A	uterine leiomyoma	Cervical cancer	0.0623456	-0.0856	0.317842	0.217849	0.00930427	2.07348e-11	230310	0.0612	239158	0.162	7	120493938	FALSE	0.00168554	TRUE
rs55985317	G	A	G	A	uterine leiomyoma	Cervical cancer	-0.130661	0.0425	0.228901	0.171529	0.0104607	8.3946e-36	230310	0.0657	239158	0.5179	11	108110663	FALSE	0.0060267	TRUE
rs5742915	C	T	C	T	uterine leiomyoma	Cervical cancer	0.0502447	0.0223	0.406491	0.354222	0.00879528	1.11204e-08	230310	0.047	239158	0.636	15	74336633	FALSE	0.00121812	TRUE
rs58415480	G	C	G	C	uterine leiomyoma	Cervical cancer	0.206061	0.0102	0.23342	0.178189	0.0100664	3.97558e-93	230310	0.0648	239158	0.8754	6	152562271	TRUE	0.0151956	TRUE
rs61768001	C	T	C	T	uterine leiomyoma	Cervical cancer	0.164884	0.0877	0.156537	0.236907	0.0116524	1.86209e-45	230310	0.0379	239158	0.0205102	1	22465820	FALSE	0.0071791	TRUE
rs62237573	T	C	T	C	uterine leiomyoma	Cervical cancer	0.227659	-0.0269	0.0174466	0.0125036	0.0318888	9.39074e-13	230310	0.2372	239158	0.9099	22	28552698	FALSE	0.00177691	TRUE
rs62323678	A	T	A	T	uterine leiomyoma	Cervical cancer	0.155104	-0.0865	0.0464101	0.0490037	0.0199409	7.35868e-15	230310	0.1103	239158	0.4329	4	54541340	TRUE	0.00212937	TRUE
rs6907282	C	T	C	T	uterine leiomyoma	Cervical cancer	-0.121764	0.1236	0.962374	0.972968	0.0222768	4.60373e-08	230310	0.1567	239158	0.4302	6	161472186	FALSE	0.00107374	TRUE
rs6920453	T	C	T	C	uterine leiomyoma	Cervical cancer	-0.08613	-0.0272	0.180871	0.261847	0.0113706	3.59749e-14	230310	0.0361	239158	0.4505	6	36627483	FALSE	0.00219816	TRUE
rs7040551	G	A	G	A	uterine leiomyoma	Cervical cancer	0.0718509	0.0397	0.812121	0.79491	0.0112883	1.952e-10	230310	0.0407	239158	0.3296	9	92274114	FALSE	0.00157541	TRUE
rs7172677	C	A	C	A	uterine leiomyoma	Cervical cancer	0.0560306	0.0476	0.636422	0.717607	0.00903929	5.69836e-10	230310	0.0379	239158	0.209	15	75424593	FALSE	0.00145286	TRUE
rs7191639	A	G	A	G	uterine leiomyoma	Cervical cancer	-0.0871431	0.0174	0.181091	0.17246	0.0113682	1.78074e-14	230310	0.0491	239158	0.723099	16	50114098	FALSE	0.00225231	TRUE
rs7318389	C	T	C	T	uterine leiomyoma	Cervical cancer	0.0833633	0.0586	0.129619	0.195645	0.0127348	5.90473e-11	230310	0.0387	239158	0.1306	13	40829568	FALSE	0.00156804	TRUE
rs7332114	T	C	T	C	uterine leiomyoma	Cervical cancer	-0.0738538	-0.0447	0.146342	0.266659	0.0123695	2.36325e-09	230310	0.0366	239158	0.2223	13	51162969	FALSE	0.00136279	TRUE
rs7522710	C	T	C	T	uterine leiomyoma	Cervical cancer	-0.0692647	0.0258	0.671242	0.707384	0.00915495	3.85478e-14	230310	0.0467	239158	0.580399	1	244377850	FALSE	0.00211743	TRUE
rs75691080	T	C	T	C	uterine leiomyoma	Cervical cancer	-0.0937145	-0.0296	0.112382	0.0951891	0.0139801	2.03564e-11	230310	0.0832	239158	0.722099	20	62269750	FALSE	0.00175213	TRUE
rs7647971	C	A	C	A	uterine leiomyoma	Cervical cancer	-0.0531979	-0.0477	0.351226	0.299964	0.00910368	5.10952e-09	230310	0.0357	239158	0.1816	3	150028555	FALSE	0.00128973	TRUE
rs76798800	T	G	T	G	uterine leiomyoma	Cervical cancer	0.0619197	-0.0476	0.232996	0.211112	0.0101727	1.15149e-09	230310	0.0491	239158	0.3324	1	154994978	FALSE	0.00137036	TRUE
rs78378222	G	T	G	T	uterine leiomyoma	Cervical cancer	0.718762	0.0643	0.0172514	0.0135623	0.0295996	2.97852e-130	230310	0.2199	239158	0.769899	17	7571752	FALSE	0.0175173	TRUE
rs7926514	T	G	T	G	uterine leiomyoma	Cervical cancer	0.127764	0.0382	0.0349335	0.0684605	0.0230053	2.79718e-08	230310	0.067	239158	0.568499	11	32521116	FALSE	0.00110064	TRUE
rs9532580	C	T	C	T	uterine leiomyoma	Cervical cancer	0.0747048	-0.0322	0.269112	0.28468	0.00964793	9.70287e-15	230310	0.0372	239158	0.3867	13	41244260	FALSE	0.00219539	TRUE
rs10069690	T	C	T	C	uterine leiomyoma	Bowel cancer	0.11762	-6.43746e-05	0.295949	0.258134	0.0093696	3.81066e-36	230310	0.00111696	455259	0.95	5	1279790	FALSE	0.00576519	TRUE
rs10430571	G	C	G	C	uterine leiomyoma	Bowel cancer	-0.0574056	0.00168069	0.272326	0.201139	0.00976483	4.13209e-09	230310	0.00122278	455259	0.17	10	31923641	TRUE	0.00130606	TRUE
rs10771435	T	C	T	C	uterine leiomyoma	Bowel cancer	0.0475458	0.000711376	0.458738	0.45959	0.00868917	4.45369e-08	230310	0.000981237	455259	0.47	12	28735702	FALSE	0.0011226	TRUE
rs10860874	C	T	C	T	uterine leiomyoma	Bowel cancer	-0.0591307	0.00113672	0.804715	0.849636	0.0108428	4.94026e-08	230310	0.00137064	455259	0.41	12	102930095	FALSE	0.00109892	TRUE
rs10865031	T	C	T	C	uterine leiomyoma	Bowel cancer	0.055683	0.000604345	0.447076	0.429859	0.0087154	1.66932e-10	230310	0.000987107	455259	0.54	2	100063923	FALSE	0.00153293	TRUE
rs11121478	C	A	C	A	uterine leiomyoma	Bowel cancer	0.0579258	0.000110796	0.219467	0.279383	0.0103716	2.33631e-08	230310	0.00110114	455259	0.92	1	6260663	FALSE	0.00114957	TRUE
rs11178393	C	T	C	T	uterine leiomyoma	Bowel cancer	-0.087186	0.00127744	0.0847518	0.111257	0.0158174	3.54707e-08	230310	0.00156848	455259	0.42	12	71150658	FALSE	0.00117926	TRUE
rs111825235	A	G	A	G	uterine leiomyoma	Bowel cancer	0.0972895	0.000639163	0.0889457	0.083458	0.0149686	8.05564e-11	230310	0.00177795	455259	0.719999	22	41899598	FALSE	0.00153402	TRUE
rs11214317	C	T	C	T	uterine leiomyoma	Bowel cancer	0.0780771	-0.000704829	0.472051	0.41186	0.00863962	1.60879e-19	230310	0.000995159	455259	0.48	11	112569542	FALSE	0.00303849	TRUE
rs112502348	G	A	G	A	uterine leiomyoma	Bowel cancer	0.0976728	0.00216118	0.095229	0.054886	0.014656	2.65828e-11	230310	0.00218638	455259	0.32	4	55891860	FALSE	0.00164394	TRUE
rs115396598	A	G	A	G	uterine leiomyoma	Bowel cancer	0.87487	0.00141091	0.00175931	0.007831	0.0911162	7.86321e-22	230310	0.00574116	455259	0.81	4	54264117	FALSE	0.0026884	TRUE
rs11571171	G	A	G	A	uterine leiomyoma	Bowel cancer	0.0568861	-0.000399961	0.270581	0.3189	0.00969837	4.47713e-09	230310	0.00105032	455259	0.7	11	100974887	FALSE	0.00127737	TRUE
rs11601738	G	C	G	C	uterine leiomyoma	Bowel cancer	0.0637495	-0.00125163	0.194788	0.195759	0.0108792	4.63543e-09	230310	0.0012349	455259	0.31	11	64159307	TRUE	0.00127484	TRUE
rs11655578	T	G	T	G	uterine leiomyoma	Bowel cancer	0.0837214	-0.00125408	0.121481	0.210297	0.0130933	1.61399e-10	230310	0.00120548	455259	0.3	17	7230845	FALSE	0.00149611	TRUE
rs11711621	T	C	T	C	uterine leiomyoma	Bowel cancer	-0.0888502	-0.00233322	0.272188	0.243923	0.00982083	1.46791e-19	230310	0.001139	455259	0.0409996	3	169524016	FALSE	0.00312777	TRUE
rs117245733	A	G	A	G	uterine leiomyoma	Bowel cancer	0.380234	-0.00477884	0.0303578	0.016386	0.0239372	8.09096e-57	230310	0.0040267	455259	0.24	13	40723944	FALSE	0.00851165	TRUE
rs11813268	T	C	T	C	uterine leiomyoma	Bowel cancer	0.106264	0.00112193	0.137297	0.157266	0.0123539	7.85597e-18	230310	0.00134242	455259	0.4	10	105682296	FALSE	0.00267501	TRUE
rs12213593	A	T	A	T	uterine leiomyoma	Bowel cancer	0.0636984	-0.000988784	0.242202	0.222407	0.0100294	2.13639e-10	230310	0.00118041	455259	0.4	6	152896250	TRUE	0.00148942	TRUE
rs12305739	A	G	A	G	uterine leiomyoma	Bowel cancer	0.0826475	-9.6302e-05	0.112547	0.152517	0.0135411	1.0381e-09	230310	0.00136294	455259	0.94	12	979721	FALSE	0.00136448	TRUE
rs1243180	A	T	A	T	uterine leiomyoma	Bowel cancer	0.0512963	0.00242093	0.304811	0.299886	0.00938627	4.62818e-08	230310	0.00106787	455259	0.0230001	10	21915619	TRUE	0.00111516	TRUE
rs1268891	T	G	T	G	uterine leiomyoma	Bowel cancer	0.0510521	-0.000868513	0.3695	0.251327	0.00898856	1.34949e-08	230310	0.0011321	455259	0.44	12	124867996	FALSE	0.00121439	TRUE
rs13060777	G	A	G	A	uterine leiomyoma	Bowel cancer	0.0535672	0.0016239	0.284022	0.255487	0.00953598	1.93883e-08	230310	0.00112212	455259	0.15	3	185525199	FALSE	0.00116702	TRUE
rs1392916	T	C	T	C	uterine leiomyoma	Bowel cancer	0.0564924	0.000804569	0.494372	0.435577	0.00865056	6.55541e-11	230310	0.000987128	455259	0.42	6	74518202	FALSE	0.00159549	TRUE
rs17346452	C	T	C	T	uterine leiomyoma	Bowel cancer	0.0604305	0.000136478	0.225228	0.281859	0.0103061	4.53106e-09	230310	0.00108657	455259	0.9	1	172053287	FALSE	0.0012745	TRUE
rs17631680	C	T	C	T	uterine leiomyoma	Bowel cancer	-0.117496	0.00053327	0.108284	0.098677	0.0141444	9.822e-17	230310	0.00165388	455259	0.75	2	67090367	FALSE	0.00266604	TRUE
rs17880096	C	G	C	G	uterine leiomyoma	Bowel cancer	0.133501	-0.00194624	0.0654142	0.018297	0.0170794	5.43e-15	230310	0.00368896	455259	0.6	22	29105202	TRUE	0.00217917	TRUE
rs1835842	T	C	T	C	uterine leiomyoma	Bowel cancer	0.0560298	0.000837059	0.255141	0.340373	0.00989477	1.49121e-08	230310	0.00103999	455259	0.42	8	130478960	FALSE	0.00119323	TRUE
rs1912576	C	T	C	T	uterine leiomyoma	Bowel cancer	0.0627713	0.000189478	0.309185	0.272743	0.0093219	1.65348e-11	230310	0.00110088	455259	0.86	19	22121293	FALSE	0.00168319	TRUE
rs1936789	A	G	A	G	uterine leiomyoma	Bowel cancer	0.0510612	0.000107996	0.495964	0.532095	0.00866375	3.77746e-09	230310	0.000985163	455259	0.91	6	127419737	FALSE	0.00130354	TRUE
rs1983814	C	T	C	T	uterine leiomyoma	Bowel cancer	-0.0597788	0.00095385	0.789424	0.81364	0.0105577	1.49537e-08	230310	0.00125813	455259	0.450001	9	119145094	FALSE	0.00118807	TRUE
rs2183478	G	A	G	A	uterine leiomyoma	Bowel cancer	0.0634762	-0.000821139	0.235811	0.161539	0.01026	6.142e-10	230310	0.00133232	455259	0.54	1	244314952	FALSE	0.00145217	TRUE
rs2532972	C	T	C	T	uterine leiomyoma	Bowel cancer	0.0498861	-0.000165046	0.472698	0.405848	0.00870055	9.82811e-09	230310	0.000998801	455259	0.87	13	50980822	FALSE	0.0012406	TRUE
rs28672317	G	T	G	T	uterine leiomyoma	Bowel cancer	0.0844427	0.00453165	0.105104	0.116241	0.0139277	1.3365e-09	230310	0.00152893	455259	0.00299999	15	68625689	FALSE	0.00134136	TRUE
rs3744962	G	A	G	A	uterine leiomyoma	Bowel cancer	0.0816026	-0.00176077	0.12442	0.094184	0.0129945	3.39047e-10	230310	0.0016753	455259	0.29	18	674320	FALSE	0.00145086	TRUE
rs3776510	A	G	A	G	uterine leiomyoma	Bowel cancer	0.0562191	0.000107857	0.241521	0.258756	0.0100687	2.35641e-08	230310	0.0011227	455259	0.92	5	1407746	FALSE	0.00115797	TRUE
rs3804984	C	T	C	T	uterine leiomyoma	Bowel cancer	-0.0774623	0.00159252	0.466201	0.342264	0.00870187	5.49541e-19	230310	0.0010395	455259	0.13	3	4716214	FALSE	0.00298649	TRUE
rs4077708	G	A	G	A	uterine leiomyoma	Bowel cancer	0.0865317	0.000517785	0.662202	0.701413	0.00919706	5.02574e-21	230310	0.00107003	455259	0.630001	12	46857373	FALSE	0.00334987	TRUE
rs4236335	A	C	A	C	uterine leiomyoma	Bowel cancer	0.0576587	-0.00118992	0.755702	0.709511	0.0101091	1.17268e-08	230310	0.00107682	455259	0.27	7	33067130	FALSE	0.00122752	TRUE
rs4668731	T	C	T	C	uterine leiomyoma	Bowel cancer	0.0690761	-0.00107287	0.741717	0.602736	0.00995534	3.96004e-12	230310	0.00100138	455259	0.28	2	11684852	FALSE	0.00182818	TRUE
rs4730774	A	G	A	G	uterine leiomyoma	Bowel cancer	-0.156073	0.00230985	0.0439676	0.029942	0.021696	6.30957e-13	230310	0.00286701	455259	0.42	7	116914307	FALSE	0.00204782	TRUE
rs4809317	A	G	A	G	uterine leiomyoma	Bowel cancer	0.0544954	0.000298335	0.688745	0.821408	0.00943442	7.63941e-09	230310	0.00128055	455259	0.82	20	62263747	FALSE	0.00127328	TRUE
rs4821939	A	T	A	T	uterine leiomyoma	Bowel cancer	0.114776	0.001463	0.252481	0.211631	0.00984083	1.96426e-31	230310	0.00119647	455259	0.22	22	40659251	TRUE	0.0049726	TRUE
rs55985317	G	A	G	A	uterine leiomyoma	Bowel cancer	-0.130661	-0.000761645	0.228901	0.143295	0.0104607	8.3946e-36	230310	0.00139585	455259	0.59	11	108110663	FALSE	0.0060267	TRUE
rs5742915	C	T	C	T	uterine leiomyoma	Bowel cancer	0.0502447	0.000758364	0.406491	0.460381	0.00879528	1.11204e-08	230310	0.000981288	455259	0.44	15	74336633	FALSE	0.00121812	TRUE
rs58415480	G	C	G	C	uterine leiomyoma	Bowel cancer	0.206061	-0.00139578	0.23342	0.153721	0.0100664	3.97558e-93	230310	0.00136727	455259	0.31	6	152562271	TRUE	0.0151956	TRUE
rs61768001	C	T	C	T	uterine leiomyoma	Bowel cancer	0.164884	-0.00149434	0.156537	0.156596	0.0116524	1.86209e-45	230310	0.00134781	455259	0.27	1	22465820	FALSE	0.0071791	TRUE
rs62237573	T	C	T	C	uterine leiomyoma	Bowel cancer	0.227659	-0.000702548	0.0174466	0.010231	0.0318888	9.39074e-13	230310	0.0051408	455259	0.89	22	28552698	FALSE	0.00177691	TRUE
rs62323678	A	T	A	T	uterine leiomyoma	Bowel cancer	0.155104	0.000143957	0.0464101	0.051104	0.0199409	7.35868e-15	230310	0.00224947	455259	0.95	4	54541340	TRUE	0.00212937	TRUE
rs6907282	C	T	C	T	uterine leiomyoma	Bowel cancer	-0.121764	-0.00459683	0.962374	0.97815	0.0222768	4.60373e-08	230310	0.00339209	455259	0.18	6	161472186	FALSE	0.00107374	TRUE
rs6920453	T	C	T	C	uterine leiomyoma	Bowel cancer	-0.08613	-0.0022692	0.180871	0.211457	0.0113706	3.59749e-14	230310	0.00119775	455259	0.0580003	6	36627483	FALSE	0.00219816	TRUE
rs7040551	G	A	G	A	uterine leiomyoma	Bowel cancer	0.0718509	0.000361107	0.812121	0.794137	0.0112883	1.952e-10	230310	0.00120914	455259	0.77	9	92274114	FALSE	0.00157541	TRUE
rs7172677	C	A	C	A	uterine leiomyoma	Bowel cancer	0.0560306	0.00108847	0.636422	0.739864	0.00903929	5.69836e-10	230310	0.00111419	455259	0.33	15	75424593	FALSE	0.00145286	TRUE
rs7191639	A	G	A	G	uterine leiomyoma	Bowel cancer	-0.0871431	-0.000249036	0.181091	0.206665	0.0113682	1.78074e-14	230310	0.00120669	455259	0.84	16	50114098	FALSE	0.00225231	TRUE
rs7318389	C	T	C	T	uterine leiomyoma	Bowel cancer	0.0833633	-0.00246131	0.129619	0.176771	0.0127348	5.90473e-11	230310	0.00128512	455259	0.0549997	13	40829568	FALSE	0.00156804	TRUE
rs7332114	T	C	T	C	uterine leiomyoma	Bowel cancer	-0.0738538	0.000667903	0.146342	0.206284	0.0123695	2.36325e-09	230310	0.00121958	455259	0.58	13	51162969	FALSE	0.00136279	TRUE
rs7522710	C	T	C	T	uterine leiomyoma	Bowel cancer	-0.0692647	0.0011275	0.671242	0.624421	0.00915495	3.85478e-14	230310	0.0010103	455259	0.26	1	244377850	FALSE	0.00211743	TRUE
rs75691080	T	C	T	C	uterine leiomyoma	Bowel cancer	-0.0937145	0.00329907	0.112382	0.085802	0.0139801	2.03564e-11	230310	0.00175672	455259	0.0599998	20	62269750	FALSE	0.00175213	TRUE
rs7647971	C	A	C	A	uterine leiomyoma	Bowel cancer	-0.0531979	-0.000196197	0.351226	0.246407	0.00910368	5.10952e-09	230310	0.00113722	455259	0.86	3	150028555	FALSE	0.00128973	TRUE
rs76798800	T	G	T	G	uterine leiomyoma	Bowel cancer	0.0619197	0.00233734	0.232996	0.265982	0.0101727	1.15149e-09	230310	0.001109	455259	0.0350002	1	154994978	FALSE	0.00137036	TRUE
rs78378222	G	T	G	T	uterine leiomyoma	Bowel cancer	0.718762	0.0108909	0.0172514	0.01226	0.0295996	2.97852e-130	230310	0.0045416	455259	0.016	17	7571752	FALSE	0.0175173	TRUE
rs7926514	T	G	T	G	uterine leiomyoma	Bowel cancer	0.127764	-0.00122556	0.0349335	0.094014	0.0230053	2.79718e-08	230310	0.00167856	455259	0.47	11	32521116	FALSE	0.00110064	TRUE
rs9532580	C	T	C	T	uterine leiomyoma	Bowel cancer	0.0747048	0.000123514	0.269112	0.264107	0.00964793	9.70287e-15	230310	0.00111104	455259	0.91	13	41244260	FALSE	0.00219539	TRUE
rs10069690	T	C	T	C	uterine leiomyoma	Malignant melanoma of skin	0.11762	0.000303874	0.295949	0.257568	0.0093696	3.81066e-36	230310	0.000224503	361194	0.175884	5	1279790	FALSE	0.00576519	TRUE
rs10430571	G	C	G	C	uterine leiomyoma	Malignant melanoma of skin	-0.0574056	0.000120924	0.272326	0.201219	0.00976483	4.13209e-09	230310	0.000245452	361194	0.622254	10	31923641	TRUE	0.00130606	TRUE
rs10771435	T	C	T	C	uterine leiomyoma	Malignant melanoma of skin	0.0475458	0.000219995	0.458738	0.460037	0.00868917	4.45369e-08	230310	0.000196915	361194	0.263905	12	28735702	FALSE	0.0011226	TRUE
rs10860874	C	T	C	T	uterine leiomyoma	Malignant melanoma of skin	-0.0591307	-0.000102852	0.804715	0.84947	0.0108428	4.94026e-08	230310	0.000274996	361194	0.708394	12	102930095	FALSE	0.00109892	TRUE
rs10865031	T	C	T	C	uterine leiomyoma	Malignant melanoma of skin	0.055683	-2.58026e-05	0.447076	0.429335	0.0087154	1.66932e-10	230310	0.000198264	361194	0.896453	2	100063923	FALSE	0.00153293	TRUE
rs11121478	C	A	C	A	uterine leiomyoma	Malignant melanoma of skin	0.0579258	8.71462e-05	0.219467	0.278777	0.0103716	2.33631e-08	230310	0.000221188	361194	0.693587	1	6260663	FALSE	0.00114957	TRUE
rs11178393	C	T	C	T	uterine leiomyoma	Malignant melanoma of skin	-0.087186	0.000123424	0.0847518	0.111658	0.0158174	3.54707e-08	230310	0.000314532	361194	0.69476	12	71150658	FALSE	0.00117926	TRUE
rs111825235	A	G	A	G	uterine leiomyoma	Malignant melanoma of skin	0.0972895	-0.000384653	0.0889457	0.0846681	0.0149686	8.05564e-11	230310	0.000354608	361194	0.278043	22	41899598	FALSE	0.00153402	TRUE
rs11214317	C	T	C	T	uterine leiomyoma	Malignant melanoma of skin	0.0780771	-8.97352e-05	0.472051	0.412175	0.00863962	1.60879e-19	230310	0.000199757	361194	0.653272	11	112569542	FALSE	0.00303849	TRUE
rs11245981	A	G	A	G	uterine leiomyoma	Malignant melanoma of skin	-0.169455	-0.000346068	0.0778306	0.0740344	0.0167142	3.73078e-24	230310	0.000382863	361194	0.366051	11	186059	FALSE	0.00412192	TRUE
rs112502348	G	A	G	A	uterine leiomyoma	Malignant melanoma of skin	0.0976728	0.000380536	0.095229	0.055638	0.014656	2.65828e-11	230310	0.000436196	361194	0.382992	4	55891860	FALSE	0.00164394	TRUE
rs113953597	A	G	A	G	uterine leiomyoma	Malignant melanoma of skin	0.0600936	-0.000204505	0.303208	0.207559	0.00937888	1.48091e-10	230310	0.000244227	361194	0.402394	2	25445286	FALSE	0.00152591	TRUE
rs115396598	A	G	A	G	uterine leiomyoma	Malignant melanoma of skin	0.87487	7.57119e-05	0.00175931	0.00766053	0.0911162	7.86321e-22	230310	0.00116503	361194	0.948184	4	54264117	FALSE	0.0026884	TRUE
rs11571171	G	A	G	A	uterine leiomyoma	Malignant melanoma of skin	0.0568861	-5.94226e-05	0.270581	0.31892	0.00969837	4.47713e-09	230310	0.000210765	361194	0.777992	11	100974887	FALSE	0.00127737	TRUE
rs11601738	G	C	G	C	uterine leiomyoma	Malignant melanoma of skin	0.0637495	-2.98216e-05	0.194788	0.197934	0.0108792	4.63543e-09	230310	0.000246951	361194	0.903882	11	64159307	TRUE	0.00127484	TRUE
rs11655578	T	G	T	G	uterine leiomyoma	Malignant melanoma of skin	0.0837214	0.000508653	0.121481	0.210292	0.0130933	1.61399e-10	230310	0.000242088	361194	0.0356328	17	7230845	FALSE	0.00149611	TRUE
rs11711621	T	C	T	C	uterine leiomyoma	Malignant melanoma of skin	-0.0888502	-0.000259621	0.272188	0.244673	0.00982083	1.46791e-19	230310	0.000228477	361194	0.255827	3	169524016	FALSE	0.00312777	TRUE
rs117245733	A	G	A	G	uterine leiomyoma	Malignant melanoma of skin	0.380234	0.000159603	0.0303578	0.0164815	0.0239372	8.09096e-57	230310	0.000804888	361194	0.842817	13	40723944	FALSE	0.00851165	TRUE
rs12213593	A	T	A	T	uterine leiomyoma	Malignant melanoma of skin	0.0636984	0.000239938	0.242202	0.221546	0.0100294	2.13639e-10	230310	0.000237268	361194	0.311897	6	152896250	TRUE	0.00148942	TRUE
rs12305739	A	G	A	G	uterine leiomyoma	Malignant melanoma of skin	0.0826475	-0.000303826	0.112547	0.15283	0.0135411	1.0381e-09	230310	0.00027368	361194	0.266934	12	979721	FALSE	0.00136448	TRUE
rs1243180	A	T	A	T	uterine leiomyoma	Malignant melanoma of skin	0.0512963	4.40271e-05	0.304811	0.298817	0.00938627	4.62818e-08	230310	0.00021498	361194	0.837731	10	21915619	TRUE	0.00111516	TRUE
rs1268891	T	G	T	G	uterine leiomyoma	Malignant melanoma of skin	0.0510521	-8.48889e-05	0.3695	0.251269	0.00898856	1.34949e-08	230310	0.000227407	361194	0.708933	12	124867996	FALSE	0.00121439	TRUE
rs13060777	G	A	G	A	uterine leiomyoma	Malignant melanoma of skin	0.0535672	-3.44097e-05	0.284022	0.255191	0.00953598	1.93883e-08	230310	0.0002254	361194	0.878666	3	185525199	FALSE	0.00116702	TRUE
rs1392916	T	C	T	C	uterine leiomyoma	Malignant melanoma of skin	0.0564924	0.000220436	0.494372	0.436005	0.00865056	6.55541e-11	230310	0.000198491	361194	0.266758	6	74518202	FALSE	0.00159549	TRUE
rs1407241	A	G	A	G	uterine leiomyoma	Malignant melanoma of skin	-0.0933003	6.02469e-05	0.150323	0.121972	0.0122786	2.99364e-14	230310	0.000300297	361194	0.840993	6	109328432	FALSE	0.0022237	TRUE
rs17346452	C	T	C	T	uterine leiomyoma	Malignant melanoma of skin	0.0604305	0.000281717	0.225228	0.283749	0.0103061	4.53106e-09	230310	0.000217822	361194	0.195895	1	172053287	FALSE	0.0012745	TRUE
rs17631680	C	T	C	T	uterine leiomyoma	Malignant melanoma of skin	-0.117496	0.000378963	0.108284	0.0996051	0.0141444	9.822e-17	230310	0.000330621	361194	0.251706	2	67090367	FALSE	0.00266604	TRUE
rs17880096	C	G	C	G	uterine leiomyoma	Malignant melanoma of skin	0.133501	-0.000688185	0.0654142	0.0182281	0.0170794	5.43e-15	230310	0.000741699	361194	0.353486	22	29105202	TRUE	0.00217917	TRUE
rs1835842	T	C	T	C	uterine leiomyoma	Malignant melanoma of skin	0.0560298	0.00014035	0.255141	0.337664	0.00989477	1.49121e-08	230310	0.000209404	361194	0.502711	8	130478960	FALSE	0.00119323	TRUE
rs1912576	C	T	C	T	uterine leiomyoma	Malignant melanoma of skin	0.0627713	0.00022151	0.309185	0.272427	0.0093219	1.65348e-11	230310	0.000220981	361194	0.316155	19	22121293	FALSE	0.00168319	TRUE
rs1929307	G	C	G	C	uterine leiomyoma	Malignant melanoma of skin	0.184512	-5.73281e-05	0.0198842	0.216404	0.0307426	1.95097e-09	230310	0.000249666	361194	0.818388	10	107988363	TRUE	0.00132698	TRUE
rs1936789	A	G	A	G	uterine leiomyoma	Malignant melanoma of skin	0.0510612	5.89798e-05	0.495964	0.5342	0.00866375	3.77746e-09	230310	0.000198102	361194	0.765912	6	127419737	FALSE	0.00130354	TRUE
rs1983814	C	T	C	T	uterine leiomyoma	Malignant melanoma of skin	-0.0597788	4.9257e-05	0.789424	0.813293	0.0105577	1.49537e-08	230310	0.000252214	361194	0.84516	9	119145094	FALSE	0.00118807	TRUE
rs2183478	G	A	G	A	uterine leiomyoma	Malignant melanoma of skin	0.0634762	8.15732e-05	0.235811	0.162971	0.01026	6.142e-10	230310	0.000266797	361194	0.759794	1	244314952	FALSE	0.00145217	TRUE
rs2532972	C	T	C	T	uterine leiomyoma	Malignant melanoma of skin	0.0498861	0.000282379	0.472698	0.405948	0.00870055	9.82811e-09	230310	0.000200618	361194	0.159266	13	50980822	FALSE	0.0012406	TRUE
rs28672317	G	T	G	T	uterine leiomyoma	Malignant melanoma of skin	0.0844427	-0.000228198	0.105104	0.118011	0.0139277	1.3365e-09	230310	0.000304906	361194	0.454206	15	68625689	FALSE	0.00134136	TRUE
rs3744962	G	A	G	A	uterine leiomyoma	Malignant melanoma of skin	0.0816026	0.000394128	0.12442	0.0941848	0.0129945	3.39047e-10	230310	0.000336303	361194	0.24122	18	674320	FALSE	0.00145086	TRUE
rs3776510	A	G	A	G	uterine leiomyoma	Malignant melanoma of skin	0.0562191	0.000243772	0.241521	0.258	0.0100687	2.35641e-08	230310	0.000225639	361194	0.27998	5	1407746	FALSE	0.00115797	TRUE
rs3804984	C	T	C	T	uterine leiomyoma	Malignant melanoma of skin	-0.0774623	-0.000124065	0.466201	0.341433	0.00870187	5.49541e-19	230310	0.00020885	361194	0.552488	3	4716214	FALSE	0.00298649	TRUE
rs4077708	G	A	G	A	uterine leiomyoma	Malignant melanoma of skin	0.0865317	0.00014915	0.662202	0.700177	0.00919706	5.02574e-21	230310	0.000214659	361194	0.487167	12	46857373	FALSE	0.00334987	TRUE
rs4236335	A	C	A	C	uterine leiomyoma	Malignant melanoma of skin	0.0576587	0.000135967	0.755702	0.712738	0.0101091	1.17268e-08	230310	0.00021703	361194	0.530994	7	33067130	FALSE	0.00122752	TRUE
rs4668731	T	C	T	C	uterine leiomyoma	Malignant melanoma of skin	0.0690761	-0.000145867	0.741717	0.603943	0.00995534	3.96004e-12	230310	0.000201272	361194	0.468621	2	11684852	FALSE	0.00182818	TRUE
rs4730774	A	G	A	G	uterine leiomyoma	Malignant melanoma of skin	-0.156073	0.00132786	0.0439676	0.030132	0.021696	6.30957e-13	230310	0.000574053	361194	0.0207162	7	116914307	FALSE	0.00204782	TRUE
rs4809317	A	G	A	G	uterine leiomyoma	Malignant melanoma of skin	0.0544954	0.000482393	0.688745	0.822247	0.00943442	7.63941e-09	230310	0.000257754	361194	0.0612731	20	62263747	FALSE	0.00127328	TRUE
rs4821939	A	T	A	T	uterine leiomyoma	Malignant melanoma of skin	0.114776	-2.03036e-05	0.252481	0.212474	0.00984083	1.96426e-31	230310	0.000239706	361194	0.932498	22	40659251	TRUE	0.0049726	TRUE
rs55749650	G	A	G	A	uterine leiomyoma	Malignant melanoma of skin	0.0623456	9.85903e-05	0.317842	0.217769	0.00930427	2.07348e-11	230310	0.000239587	361194	0.680705	7	120493938	FALSE	0.00168554	TRUE
rs5742915	C	T	C	T	uterine leiomyoma	Malignant melanoma of skin	0.0502447	0.00022912	0.406491	0.461809	0.00879528	1.11204e-08	230310	0.000197078	361194	0.244997	15	74336633	FALSE	0.00121812	TRUE
rs58415480	G	C	G	C	uterine leiomyoma	Malignant melanoma of skin	0.206061	0.000337838	0.23342	0.154644	0.0100664	3.97558e-93	230310	0.000273767	361194	0.217191	6	152562271	TRUE	0.0151956	TRUE
rs61768001	C	T	C	T	uterine leiomyoma	Malignant melanoma of skin	0.164884	5.22269e-05	0.156537	0.157902	0.0116524	1.86209e-45	230310	0.000269694	361194	0.846448	1	22465820	FALSE	0.0071791	TRUE
rs62237573	T	C	T	C	uterine leiomyoma	Malignant melanoma of skin	0.227659	0.000717839	0.0174466	0.0104166	0.0318888	9.39074e-13	230310	0.00102057	361194	0.481827	22	28552698	FALSE	0.00177691	TRUE
rs62323678	A	T	A	T	uterine leiomyoma	Malignant melanoma of skin	0.155104	-0.000437617	0.0464101	0.0503572	0.0199409	7.35868e-15	230310	0.000454734	361194	0.33587	4	54541340	TRUE	0.00212937	TRUE
rs6907282	C	T	C	T	uterine leiomyoma	Malignant melanoma of skin	-0.121764	0.000665718	0.962374	0.977579	0.0222768	4.60373e-08	230310	0.000672283	361194	0.32206	6	161472186	FALSE	0.00107374	TRUE
rs6920453	T	C	T	C	uterine leiomyoma	Malignant melanoma of skin	-0.08613	-0.000114883	0.180871	0.212445	0.0113706	3.59749e-14	230310	0.000240606	361194	0.633027	6	36627483	FALSE	0.00219816	TRUE
rs7040551	G	A	G	A	uterine leiomyoma	Malignant melanoma of skin	0.0718509	0.000405216	0.812121	0.792238	0.0112883	1.952e-10	230310	0.000242296	361194	0.0944452	9	92274114	FALSE	0.00157541	TRUE
rs7172677	C	A	C	A	uterine leiomyoma	Malignant melanoma of skin	0.0560306	0.00011813	0.636422	0.739973	0.00903929	5.69836e-10	230310	0.000223676	361194	0.597408	15	75424593	FALSE	0.00145286	TRUE
rs7191639	A	G	A	G	uterine leiomyoma	Malignant melanoma of skin	-0.0871431	0.000124476	0.181091	0.204581	0.0113682	1.78074e-14	230310	0.000243575	361194	0.609324	16	50114098	FALSE	0.00225231	TRUE
rs7318389	C	T	C	T	uterine leiomyoma	Malignant melanoma of skin	0.0833633	-0.000421587	0.129619	0.176963	0.0127348	5.90473e-11	230310	0.000257866	361194	0.10207	13	40829568	FALSE	0.00156804	TRUE
rs7332114	T	C	T	C	uterine leiomyoma	Malignant melanoma of skin	-0.0738538	0.000103785	0.146342	0.205128	0.0123695	2.36325e-09	230310	0.000245501	361194	0.672481	13	51162969	FALSE	0.00136279	TRUE
rs7522710	C	T	C	T	uterine leiomyoma	Malignant melanoma of skin	-0.0692647	2.54833e-05	0.671242	0.622303	0.00915495	3.85478e-14	230310	0.000202579	361194	0.899895	1	244377850	FALSE	0.00211743	TRUE
rs75691080	T	C	T	C	uterine leiomyoma	Malignant melanoma of skin	-0.0937145	-0.00115941	0.112382	0.0854167	0.0139801	2.03564e-11	230310	0.000353302	361194	0.00103219	20	62269750	FALSE	0.00175213	TRUE
rs7647971	C	A	C	A	uterine leiomyoma	Malignant melanoma of skin	-0.0531979	6.18258e-05	0.351226	0.245084	0.00910368	5.10952e-09	230310	0.000228636	361194	0.786845	3	150028555	FALSE	0.00128973	TRUE
rs76798800	T	G	T	G	uterine leiomyoma	Malignant melanoma of skin	0.0619197	0.000644899	0.232996	0.267377	0.0101727	1.15149e-09	230310	0.000222232	361194	0.00370911	1	154994978	FALSE	0.00137036	TRUE
rs78378222	G	T	G	T	uterine leiomyoma	Malignant melanoma of skin	0.718762	0.00209375	0.0172514	0.0125893	0.0295996	2.97852e-130	230310	0.000899702	361194	0.0199572	17	7571752	FALSE	0.0175173	TRUE
rs7926514	T	G	T	G	uterine leiomyoma	Malignant melanoma of skin	0.127764	-0.000351898	0.0349335	0.0930458	0.0230053	2.79718e-08	230310	0.000338832	361194	0.299008	11	32521116	FALSE	0.00110064	TRUE
rs9532580	C	T	C	T	uterine leiomyoma	Malignant melanoma of skin	0.0747048	-6.60257e-05	0.269112	0.264962	0.00964793	9.70287e-15	230310	0.000223035	361194	0.767204	13	41244260	FALSE	0.00219539	TRUE
rs10771435	T	C	T	C	uterine leiomyoma	Malignant neoplasm of kidney,except renal pelvis	0.0475458	-4.37954e-06	0.458738	0.459475	0.00868917	4.45369e-08	230310	0.00010216	463010	0.97	12	28735702	FALSE	0.0011226	TRUE
rs10865031	T	C	T	C	uterine leiomyoma	Malignant neoplasm of kidney,except renal pelvis	0.055683	-0.000218289	0.447076	0.429668	0.0087154	1.66932e-10	230310	0.000102772	463010	0.0340001	2	100063923	FALSE	0.00153293	TRUE
rs11214317	C	T	C	T	uterine leiomyoma	Malignant neoplasm of kidney,except renal pelvis	0.0780771	0.000134462	0.472051	0.411841	0.00863962	1.60879e-19	230310	0.000103604	463010	0.19	11	112569542	FALSE	0.00303849	TRUE
rs11571171	G	A	G	A	uterine leiomyoma	Malignant neoplasm of kidney,except renal pelvis	0.0568861	4.16446e-05	0.270581	0.318806	0.00969837	4.47713e-09	230310	0.000109364	463010	0.7	11	100974887	FALSE	0.00127737	TRUE
rs1392916	T	C	T	C	uterine leiomyoma	Malignant neoplasm of kidney,except renal pelvis	0.0564924	-3.4661e-05	0.494372	0.43555	0.00865056	6.55541e-11	230310	0.000102772	463010	0.74	6	74518202	FALSE	0.00159549	TRUE
rs1835842	T	C	T	C	uterine leiomyoma	Malignant neoplasm of kidney,except renal pelvis	0.0560298	8.40106e-05	0.255141	0.340458	0.00989477	1.49121e-08	230310	0.000108294	463010	0.44	8	130478960	FALSE	0.00119323	TRUE
rs1936789	A	G	A	G	uterine leiomyoma	Malignant neoplasm of kidney,except renal pelvis	0.0510612	-2.93489e-05	0.495964	0.532086	0.00866375	3.77746e-09	230310	0.000102595	463010	0.77	6	127419737	FALSE	0.00130354	TRUE
rs2532972	C	T	C	T	uterine leiomyoma	Malignant neoplasm of kidney,except renal pelvis	0.0498861	0.000137717	0.472698	0.405766	0.00870055	9.82811e-09	230310	0.000103996	463010	0.19	13	50980822	FALSE	0.0012406	TRUE
rs3804984	C	T	C	T	uterine leiomyoma	Malignant neoplasm of kidney,except renal pelvis	-0.0774623	2.8968e-05	0.466201	0.342282	0.00870187	5.49541e-19	230310	0.000108231	463010	0.79	3	4716214	FALSE	0.00298649	TRUE
rs4668731	T	C	T	C	uterine leiomyoma	Malignant neoplasm of kidney,except renal pelvis	0.0690761	3.20418e-05	0.741717	0.602638	0.00995534	3.96004e-12	230310	0.000104265	463010	0.760001	2	11684852	FALSE	0.00182818	TRUE
rs5742915	C	T	C	T	uterine leiomyoma	Malignant neoplasm of kidney,except renal pelvis	0.0502447	5.25122e-05	0.406491	0.46031	0.00879528	1.11204e-08	230310	0.000102172	463010	0.61	15	74336633	FALSE	0.00121812	TRUE
rs7522710	C	T	C	T	uterine leiomyoma	Malignant neoplasm of kidney,except renal pelvis	-0.0692647	7.36156e-05	0.671242	0.624524	0.00915495	3.85478e-14	230310	0.000105192	463010	0.48	1	244377850	FALSE	0.00211743	TRUE
rs10069690	T	C	T	C	uterine leiomyoma	Haemotological cancer	0.11762	0.000460966	0.295949	0.259122	0.0093696	3.81066e-36	230310	0.000287432	376568	0.11	5	1279790	FALSE	0.00576519	TRUE
rs10430571	G	C	G	C	uterine leiomyoma	Haemotological cancer	-0.0574056	0.000345679	0.272326	0.200949	0.00976483	4.13209e-09	230310	0.000314958	376568	0.27	10	31923641	TRUE	0.00130606	TRUE
rs10771435	T	C	T	C	uterine leiomyoma	Haemotological cancer	0.0475458	-0.00031243	0.458738	0.458995	0.00868917	4.45369e-08	230310	0.000252538	376568	0.22	12	28735702	FALSE	0.0011226	TRUE
rs10860874	C	T	C	T	uterine leiomyoma	Haemotological cancer	-0.0591307	0.000101609	0.804715	0.849926	0.0108428	4.94026e-08	230310	0.000353163	376568	0.77	12	102930095	FALSE	0.00109892	TRUE
rs10865031	T	C	T	C	uterine leiomyoma	Haemotological cancer	0.055683	8.88518e-05	0.447076	0.429559	0.0087154	1.66932e-10	230310	0.000254258	376568	0.73	2	100063923	FALSE	0.00153293	TRUE
rs11121478	C	A	C	A	uterine leiomyoma	Haemotological cancer	0.0579258	0.000163242	0.219467	0.279409	0.0103716	2.33631e-08	230310	0.000283527	376568	0.56	1	6260663	FALSE	0.00114957	TRUE
rs11178393	C	T	C	T	uterine leiomyoma	Haemotological cancer	-0.087186	-0.000564592	0.0847518	0.111153	0.0158174	3.54707e-08	230310	0.000404021	376568	0.16	12	71150658	FALSE	0.00117926	TRUE
rs111825235	A	G	A	G	uterine leiomyoma	Haemotological cancer	0.0972895	-0.000371805	0.0889457	0.083458	0.0149686	8.05564e-11	230310	0.000457594	376568	0.42	22	41899598	FALSE	0.00153402	TRUE
rs11214317	C	T	C	T	uterine leiomyoma	Haemotological cancer	0.0780771	-9.7712e-05	0.472051	0.412273	0.00863962	1.60879e-19	230310	0.000256059	376568	0.7	11	112569542	FALSE	0.00303849	TRUE
rs11245981	A	G	A	G	uterine leiomyoma	Haemotological cancer	-0.169455	-0.000555633	0.0778306	0.074593	0.0167142	3.73078e-24	230310	0.000489458	376568	0.26	11	186059	FALSE	0.00412192	TRUE
rs112502348	G	A	G	A	uterine leiomyoma	Haemotological cancer	0.0976728	0.00110039	0.095229	0.05485	0.014656	2.65828e-11	230310	0.000563291	376568	0.051	4	55891860	FALSE	0.00164394	TRUE
rs113953597	A	G	A	G	uterine leiomyoma	Haemotological cancer	0.0600936	0.000127645	0.303208	0.206529	0.00937888	1.48091e-10	230310	0.000313678	376568	0.68	2	25445286	FALSE	0.00152591	TRUE
rs115396598	A	G	A	G	uterine leiomyoma	Haemotological cancer	0.87487	0.000340722	0.00175931	0.007893	0.0911162	7.86321e-22	230310	0.00147278	376568	0.82	4	54264117	FALSE	0.0026884	TRUE
rs11571171	G	A	G	A	uterine leiomyoma	Haemotological cancer	0.0568861	0.000136351	0.270581	0.319177	0.00969837	4.47713e-09	230310	0.000270343	376568	0.61	11	100974887	FALSE	0.00127737	TRUE
rs11601738	G	C	G	C	uterine leiomyoma	Haemotological cancer	0.0637495	-0.00012535	0.194788	0.195613	0.0108792	4.63543e-09	230310	0.000317999	376568	0.69	11	64159307	TRUE	0.00127484	TRUE
rs11655578	T	G	T	G	uterine leiomyoma	Haemotological cancer	0.0837214	0.000422531	0.121481	0.21015	0.0130933	1.61399e-10	230310	0.000310368	376568	0.17	17	7230845	FALSE	0.00149611	TRUE
rs117245733	A	G	A	G	uterine leiomyoma	Haemotological cancer	0.380234	-7.23136e-05	0.0303578	0.016309	0.0239372	8.09096e-57	230310	0.00103997	376568	0.94	13	40723944	FALSE	0.00851165	TRUE
rs11813268	T	C	T	C	uterine leiomyoma	Haemotological cancer	0.106264	0.000812332	0.137297	0.155997	0.0123539	7.85597e-18	230310	0.000346869	376568	0.0189998	10	105682296	FALSE	0.00267501	TRUE
rs12213593	A	T	A	T	uterine leiomyoma	Haemotological cancer	0.0636984	0.000130086	0.242202	0.22279	0.0100294	2.13639e-10	230310	0.00030361	376568	0.67	6	152896250	TRUE	0.00148942	TRUE
rs12305739	A	G	A	G	uterine leiomyoma	Haemotological cancer	0.0826475	-0.000266786	0.112547	0.152936	0.0135411	1.0381e-09	230310	0.000350618	376568	0.450001	12	979721	FALSE	0.00136448	TRUE
rs1243180	A	T	A	T	uterine leiomyoma	Haemotological cancer	0.0512963	-0.000323573	0.304811	0.299057	0.00938627	4.62818e-08	230310	0.000275196	376568	0.24	10	21915619	TRUE	0.00111516	TRUE
rs1268891	T	G	T	G	uterine leiomyoma	Haemotological cancer	0.0510521	3.20477e-05	0.3695	0.251018	0.00898856	1.34949e-08	230310	0.000291636	376568	0.91	12	124867996	FALSE	0.00121439	TRUE
rs13060777	G	A	G	A	uterine leiomyoma	Haemotological cancer	0.0535672	-0.000308554	0.284022	0.255624	0.00953598	1.93883e-08	230310	0.000288922	376568	0.29	3	185525199	FALSE	0.00116702	TRUE
rs1392916	T	C	T	C	uterine leiomyoma	Haemotological cancer	0.0564924	-0.000484718	0.494372	0.435249	0.00865056	6.55541e-11	230310	0.000254173	376568	0.0569994	6	74518202	FALSE	0.00159549	TRUE
rs1407241	A	G	A	G	uterine leiomyoma	Haemotological cancer	-0.0933003	0.00012254	0.150323	0.122453	0.0122786	2.99364e-14	230310	0.000384299	376568	0.75	6	109328432	FALSE	0.0022237	TRUE
rs17631680	C	T	C	T	uterine leiomyoma	Haemotological cancer	-0.117496	-0.000633493	0.108284	0.098732	0.0141444	9.822e-17	230310	0.000425484	376568	0.14	2	67090367	FALSE	0.00266604	TRUE
rs17880096	C	G	C	G	uterine leiomyoma	Haemotological cancer	0.133501	-0.000224093	0.0654142	0.018318	0.0170794	5.43e-15	230310	0.000949712	376568	0.81	22	29105202	TRUE	0.00217917	TRUE
rs1835842	T	C	T	C	uterine leiomyoma	Haemotological cancer	0.0560298	-0.000137769	0.255141	0.340463	0.00989477	1.49121e-08	230310	0.000267845	376568	0.61	8	130478960	FALSE	0.00119323	TRUE
rs1912576	C	T	C	T	uterine leiomyoma	Haemotological cancer	0.0627713	-0.000121588	0.309185	0.272559	0.0093219	1.65348e-11	230310	0.000283518	376568	0.67	19	22121293	FALSE	0.00168319	TRUE
rs1929307	G	C	G	C	uterine leiomyoma	Haemotological cancer	0.184512	-0.000247166	0.0198842	0.21779	0.0307426	1.95097e-09	230310	0.000319859	376568	0.44	10	107988363	TRUE	0.00132698	TRUE
rs1936789	A	G	A	G	uterine leiomyoma	Haemotological cancer	0.0510612	3.70372e-06	0.495964	0.532236	0.00866375	3.77746e-09	230310	0.000253806	376568	0.99	6	127419737	FALSE	0.00130354	TRUE
rs2183478	G	A	G	A	uterine leiomyoma	Haemotological cancer	0.0634762	-0.000144272	0.235811	0.161183	0.01026	6.142e-10	230310	0.000343623	376568	0.67	1	244314952	FALSE	0.00145217	TRUE
rs2532972	C	T	C	T	uterine leiomyoma	Haemotological cancer	0.0498861	0.000660447	0.472698	0.405456	0.00870055	9.82811e-09	230310	0.00025721	376568	0.01	13	50980822	FALSE	0.0012406	TRUE
rs28672317	G	T	G	T	uterine leiomyoma	Haemotological cancer	0.0844427	-0.000289571	0.105104	0.116269	0.0139277	1.3365e-09	230310	0.000393564	376568	0.46	15	68625689	FALSE	0.00134136	TRUE
rs3744962	G	A	G	A	uterine leiomyoma	Haemotological cancer	0.0816026	0.00057835	0.12442	0.093862	0.0129945	3.39047e-10	230310	0.000432158	376568	0.18	18	674320	FALSE	0.00145086	TRUE
rs3776510	A	G	A	G	uterine leiomyoma	Haemotological cancer	0.0562191	9.85366e-05	0.241521	0.25888	0.0100687	2.35641e-08	230310	0.000289075	376568	0.73	5	1407746	FALSE	0.00115797	TRUE
rs3804984	C	T	C	T	uterine leiomyoma	Haemotological cancer	-0.0774623	0.000366555	0.466201	0.342286	0.00870187	5.49541e-19	230310	0.000267755	376568	0.17	3	4716214	FALSE	0.00298649	TRUE
rs4077708	G	A	G	A	uterine leiomyoma	Haemotological cancer	0.0865317	0.000239956	0.662202	0.700813	0.00919706	5.02574e-21	230310	0.000275399	376568	0.38	12	46857373	FALSE	0.00334987	TRUE
rs4236335	A	C	A	C	uterine leiomyoma	Haemotological cancer	0.0576587	-0.000132933	0.755702	0.709289	0.0101091	1.17268e-08	230310	0.00027737	376568	0.630001	7	33067130	FALSE	0.00122752	TRUE
rs4730774	A	G	A	G	uterine leiomyoma	Haemotological cancer	-0.156073	-0.00115184	0.0439676	0.02975	0.021696	6.30957e-13	230310	0.000740877	376568	0.12	7	116914307	FALSE	0.00204782	TRUE
rs4809317	A	G	A	G	uterine leiomyoma	Haemotological cancer	0.0544954	-0.000355425	0.688745	0.821088	0.00943442	7.63941e-09	230310	0.000329548	376568	0.28	20	62263747	FALSE	0.00127328	TRUE
rs4821939	A	T	A	T	uterine leiomyoma	Haemotological cancer	0.114776	-6.80885e-05	0.252481	0.211441	0.00984083	1.96426e-31	230310	0.00030816	376568	0.83	22	40659251	TRUE	0.0049726	TRUE
rs55985317	G	A	G	A	uterine leiomyoma	Haemotological cancer	-0.130661	-0.000879763	0.228901	0.143798	0.0104607	8.3946e-36	230310	0.000359025	376568	0.0140001	11	108110663	FALSE	0.0060267	TRUE
rs5742915	C	T	C	T	uterine leiomyoma	Haemotological cancer	0.0502447	-3.33479e-05	0.406491	0.460471	0.00879528	1.11204e-08	230310	0.000252674	376568	0.89	15	74336633	FALSE	0.00121812	TRUE
rs58415480	G	C	G	C	uterine leiomyoma	Haemotological cancer	0.206061	0.000166329	0.23342	0.153524	0.0100664	3.97558e-93	230310	0.000352228	376568	0.64	6	152562271	TRUE	0.0151956	TRUE
rs61768001	C	T	C	T	uterine leiomyoma	Haemotological cancer	0.164884	-0.000177305	0.156537	0.156402	0.0116524	1.86209e-45	230310	0.000347308	376568	0.61	1	22465820	FALSE	0.0071791	TRUE
rs62237573	T	C	T	C	uterine leiomyoma	Haemotological cancer	0.227659	0.00266171	0.0174466	0.010056	0.0318888	9.39074e-13	230310	0.00133664	376568	0.0460002	22	28552698	FALSE	0.00177691	TRUE
rs62323678	A	T	A	T	uterine leiomyoma	Haemotological cancer	0.155104	0.000261933	0.0464101	0.05129	0.0199409	7.35868e-15	230310	0.000578045	376568	0.649999	4	54541340	TRUE	0.00212937	TRUE
rs6907282	C	T	C	T	uterine leiomyoma	Haemotological cancer	-0.121764	-0.00111986	0.962374	0.978093	0.0222768	4.60373e-08	230310	0.000872642	376568	0.2	6	161472186	FALSE	0.00107374	TRUE
rs6920453	T	C	T	C	uterine leiomyoma	Haemotological cancer	-0.08613	-0.000183176	0.180871	0.211571	0.0113706	3.59749e-14	230310	0.000308296	376568	0.55	6	36627483	FALSE	0.00219816	TRUE
rs7172677	C	A	C	A	uterine leiomyoma	Haemotological cancer	0.0560306	3.63551e-05	0.636422	0.739493	0.00903929	5.69836e-10	230310	0.000286581	376568	0.9	15	75424593	FALSE	0.00145286	TRUE
rs7191639	A	G	A	G	uterine leiomyoma	Haemotological cancer	-0.0871431	-0.000177941	0.181091	0.207227	0.0113682	1.78074e-14	230310	0.000310348	376568	0.57	16	50114098	FALSE	0.00225231	TRUE
rs7318389	C	T	C	T	uterine leiomyoma	Haemotological cancer	0.0833633	-0.000501239	0.129619	0.176893	0.0127348	5.90473e-11	230310	0.000330821	376568	0.13	13	40829568	FALSE	0.00156804	TRUE
rs7332114	T	C	T	C	uterine leiomyoma	Haemotological cancer	-0.0738538	-0.000138504	0.146342	0.206325	0.0123695	2.36325e-09	230310	0.000313831	376568	0.66	13	51162969	FALSE	0.00136279	TRUE
rs7522710	C	T	C	T	uterine leiomyoma	Haemotological cancer	-0.0692647	0.000549825	0.671242	0.623931	0.00915495	3.85478e-14	230310	0.00025999	376568	0.0340001	1	244377850	FALSE	0.00211743	TRUE
rs75691080	T	C	T	C	uterine leiomyoma	Haemotological cancer	-0.0937145	-0.00104562	0.112382	0.086515	0.0139801	2.03564e-11	230310	0.000450225	376568	0.02	20	62269750	FALSE	0.00175213	TRUE
rs7647971	C	A	C	A	uterine leiomyoma	Haemotological cancer	-0.0531979	-0.000379785	0.351226	0.246484	0.00910368	5.10952e-09	230310	0.00029306	376568	0.19	3	150028555	FALSE	0.00128973	TRUE
rs76798800	T	G	T	G	uterine leiomyoma	Haemotological cancer	0.0619197	0.000191327	0.232996	0.265505	0.0101727	1.15149e-09	230310	0.000285673	376568	0.5	1	154994978	FALSE	0.00137036	TRUE
rs7926514	T	G	T	G	uterine leiomyoma	Haemotological cancer	0.127764	-0.000490559	0.0349335	0.09395	0.0230053	2.79718e-08	230310	0.000432236	376568	0.26	11	32521116	FALSE	0.00110064	TRUE
rs9532580	C	T	C	T	uterine leiomyoma	Haemotological cancer	0.0747048	-0.000260992	0.269112	0.263931	0.00964793	9.70287e-15	230310	0.000286145	376568	0.36	13	41244260	FALSE	0.00219539	TRUE
rs10069690	T	C	T	C	uterine leiomyoma	Endometrial cancer	0.11762	0.0441	0.295949	0.26264	0.0093696	3.81066e-36	230310	0.0293	240027	0.1322	5	1279790	FALSE	0.00576519	TRUE
rs10430571	G	C	G	C	uterine leiomyoma	Endometrial cancer	-0.0574056	0.037	0.272326	0.203052	0.00976483	4.13209e-09	230310	0.0321	240027	0.2494	10	31923641	TRUE	0.00130606	TRUE
rs10771435	T	C	T	C	uterine leiomyoma	Endometrial cancer	0.0475458	-0.0083	0.458738	0.43043	0.00868917	4.45369e-08	230310	0.0255	240027	0.744699	12	28735702	FALSE	0.0011226	TRUE
rs10860874	C	T	C	T	uterine leiomyoma	Endometrial cancer	-0.0591307	0.0112	0.804715	0.858792	0.0108428	4.94026e-08	230310	0.0382	240027	0.7689	12	102930095	FALSE	0.00109892	TRUE
rs10865031	T	C	T	C	uterine leiomyoma	Endometrial cancer	0.055683	0.0423	0.447076	0.40717	0.0087154	1.66932e-10	230310	0.0255	240027	0.09778	2	100063923	FALSE	0.00153293	TRUE
rs11121478	C	A	C	A	uterine leiomyoma	Endometrial cancer	0.0579258	0.03	0.219467	0.277175	0.0103716	2.33631e-08	230310	0.0275	240027	0.2741	1	6260663	FALSE	0.00114957	TRUE
rs11178393	C	T	C	T	uterine leiomyoma	Endometrial cancer	-0.087186	0.0262	0.0847518	0.102958	0.0158174	3.54707e-08	230310	0.0504	240027	0.6033	12	71150658	FALSE	0.00117926	TRUE
rs111825235	A	G	A	G	uterine leiomyoma	Endometrial cancer	0.0972895	-0.0207	0.0889457	0.086182	0.0149686	8.05564e-11	230310	0.055	240027	0.7063	22	41899598	FALSE	0.00153402	TRUE
rs11214317	C	T	C	T	uterine leiomyoma	Endometrial cancer	0.0780771	0.0032	0.472051	0.459976	0.00863962	1.60879e-19	230310	0.0251	240027	0.8991	11	112569542	FALSE	0.00303849	TRUE
rs11245981	A	G	A	G	uterine leiomyoma	Endometrial cancer	-0.169455	0.0175	0.0778306	0.0759795	0.0167142	3.73078e-24	230310	0.059	240027	0.7669	11	186059	FALSE	0.00412192	TRUE
rs112502348	G	A	G	A	uterine leiomyoma	Endometrial cancer	0.0976728	0.0368	0.095229	0.0685738	0.014656	2.65828e-11	230310	0.0626	240027	0.5565	4	55891860	FALSE	0.00164394	TRUE
rs113609496	A	G	A	G	uterine leiomyoma	Endometrial cancer	0.289208	-0.028	0.0474253	0.0452749	0.0195546	1.7053e-49	230310	0.0534	240027	0.6008	10	105816137	FALSE	0.00755718	TRUE
rs113953597	A	G	A	G	uterine leiomyoma	Endometrial cancer	0.0600936	0.0157	0.303208	0.206685	0.00937888	1.48091e-10	230310	0.0335	240027	0.6402	2	25445286	FALSE	0.00152591	TRUE
rs115396598	A	G	A	G	uterine leiomyoma	Endometrial cancer	0.87487	0.179	0.00175931	0.00598856	0.0911162	7.86321e-22	230310	0.2019	240027	0.3755	4	54264117	FALSE	0.0026884	TRUE
rs11571171	G	A	G	A	uterine leiomyoma	Endometrial cancer	0.0568861	-0.0034	0.270581	0.275284	0.00969837	4.47713e-09	230310	0.0286	240027	0.9063	11	100974887	FALSE	0.00127737	TRUE
rs11601738	G	C	G	C	uterine leiomyoma	Endometrial cancer	0.0637495	0.0583	0.194788	0.19336	0.0108792	4.63543e-09	230310	0.0315	240027	0.0643695	11	64159307	TRUE	0.00127484	TRUE
rs11655578	T	G	T	G	uterine leiomyoma	Endometrial cancer	0.0837214	0.0464	0.121481	0.168556	0.0130933	1.61399e-10	230310	0.0338	240027	0.1701	17	7230845	FALSE	0.00149611	TRUE
rs11711621	T	C	T	C	uterine leiomyoma	Endometrial cancer	-0.0888502	-0.0507	0.272188	0.333417	0.00982083	1.46791e-19	230310	0.0274	240027	0.0645298	3	169524016	FALSE	0.00312777	TRUE
rs117245733	A	G	A	G	uterine leiomyoma	Endometrial cancer	0.380234	-0.0189	0.0303578	0.0207363	0.0239372	8.09096e-57	230310	0.114	240027	0.8684	13	40723944	FALSE	0.00851165	TRUE
rs11813268	T	C	T	C	uterine leiomyoma	Endometrial cancer	0.106264	0.1054	0.137297	0.151274	0.0123539	7.85597e-18	230310	0.0343	240027	0.00213398	10	105682296	FALSE	0.00267501	TRUE
rs12213593	A	T	A	T	uterine leiomyoma	Endometrial cancer	0.0636984	-0.0126	0.242202	0.183674	0.0100294	2.13639e-10	230310	0.0362	240027	0.7272	6	152896250	TRUE	0.00148942	TRUE
rs12305739	A	G	A	G	uterine leiomyoma	Endometrial cancer	0.0826475	0.0333	0.112547	0.143019	0.0135411	1.0381e-09	230310	0.0353	240027	0.3459	12	979721	FALSE	0.00136448	TRUE
rs1243180	A	T	A	T	uterine leiomyoma	Endometrial cancer	0.0512963	0.0392	0.304811	0.242849	0.00938627	4.62818e-08	230310	0.0326	240027	0.229	10	21915619	TRUE	0.00111516	TRUE
rs1268891	T	G	T	G	uterine leiomyoma	Endometrial cancer	0.0510521	0.0217	0.3695	0.364148	0.00898856	1.34949e-08	230310	0.027	240027	0.4227	12	124867996	FALSE	0.00121439	TRUE
rs13060777	G	A	G	A	uterine leiomyoma	Endometrial cancer	0.0535672	-0.0233	0.284022	0.242139	0.00953598	1.93883e-08	230310	0.0297	240027	0.4331	3	185525199	FALSE	0.00116702	TRUE
rs1392916	T	C	T	C	uterine leiomyoma	Endometrial cancer	0.0564924	0.0099	0.494372	0.44714	0.00865056	6.55541e-11	230310	0.025	240027	0.692599	6	74518202	FALSE	0.00159549	TRUE
rs1407241	A	G	A	G	uterine leiomyoma	Endometrial cancer	-0.0933003	0.0458	0.150323	0.11621	0.0122786	2.99364e-14	230310	0.0406	240027	0.2589	6	109328432	FALSE	0.0022237	TRUE
rs145848128	G	C	G	C	uterine leiomyoma	Endometrial cancer	0.231176	-0.0124	0.0662054	0.0564106	0.0169835	3.40643e-42	230310	0.0852	240027	0.8845	9	635964	TRUE	0.00660785	TRUE
rs17346452	C	T	C	T	uterine leiomyoma	Endometrial cancer	0.0604305	0.0206	0.225228	0.221186	0.0103061	4.53106e-09	230310	0.0324	240027	0.524901	1	172053287	FALSE	0.0012745	TRUE
rs17631680	C	T	C	T	uterine leiomyoma	Endometrial cancer	-0.117496	0.0536	0.108284	0.102253	0.0141444	9.822e-17	230310	0.0509	240027	0.2927	2	67090367	FALSE	0.00266604	TRUE
rs17880096	C	G	C	G	uterine leiomyoma	Endometrial cancer	0.133501	0.1663	0.0654142	0.0328801	0.0170794	5.43e-15	230310	0.0909	240027	0.0672496	22	29105202	TRUE	0.00217917	TRUE
rs1835842	T	C	T	C	uterine leiomyoma	Endometrial cancer	0.0560298	0.0531	0.255141	0.355121	0.00989477	1.49121e-08	230310	0.026	240027	0.0408903	8	130478960	FALSE	0.00119323	TRUE
rs1912576	C	T	C	T	uterine leiomyoma	Endometrial cancer	0.0627713	0.0116	0.309185	0.291033	0.0093219	1.65348e-11	230310	0.0272	240027	0.6704	19	22121293	FALSE	0.00168319	TRUE
rs1929307	G	C	G	C	uterine leiomyoma	Endometrial cancer	0.184512	-0.0717	0.0198842	0.216772	0.0307426	1.95097e-09	230310	0.045	240027	0.1114	10	107988363	TRUE	0.00132698	TRUE
rs1936789	A	G	A	G	uterine leiomyoma	Endometrial cancer	0.0510612	0.0463	0.495964	0.528035	0.00866375	3.77746e-09	230310	0.025	240027	0.0641106	6	127419737	FALSE	0.00130354	TRUE
rs1983814	C	T	C	T	uterine leiomyoma	Endometrial cancer	-0.0597788	-0.0274	0.789424	0.758312	0.0105577	1.49537e-08	230310	0.0287	240027	0.3398	9	119145094	FALSE	0.00118807	TRUE
rs2183478	G	A	G	A	uterine leiomyoma	Endometrial cancer	0.0634762	-0.0327	0.235811	0.167457	0.01026	6.142e-10	230310	0.0352	240027	0.3529	1	244314952	FALSE	0.00145217	TRUE
rs2207549	T	A	T	A	uterine leiomyoma	Endometrial cancer	0.122365	-0.0032	0.347721	0.34818	0.0090712	1.80634e-41	230310	0.0289	240027	0.9114	11	32368457	TRUE	0.00679217	TRUE
rs2532972	C	T	C	T	uterine leiomyoma	Endometrial cancer	0.0498861	0.0298	0.472698	0.501939	0.00870055	9.82811e-09	230310	0.027	240027	0.2703	13	50980822	FALSE	0.0012406	TRUE
rs28672317	G	T	G	T	uterine leiomyoma	Endometrial cancer	0.0844427	0.0337	0.105104	0.108935	0.0139277	1.3365e-09	230310	0.0401	240027	0.4013	15	68625689	FALSE	0.00134136	TRUE
rs3744962	G	A	G	A	uterine leiomyoma	Endometrial cancer	0.0816026	-0.015	0.12442	0.130264	0.0129945	3.39047e-10	230310	0.0356	240027	0.673	18	674320	FALSE	0.00145086	TRUE
rs3776510	A	G	A	G	uterine leiomyoma	Endometrial cancer	0.0562191	0.0111	0.241521	0.219326	0.0100687	2.35641e-08	230310	0.0324	240027	0.731799	5	1407746	FALSE	0.00115797	TRUE
rs3804984	C	T	C	T	uterine leiomyoma	Endometrial cancer	-0.0774623	0.0043	0.466201	0.460863	0.00870187	5.49541e-19	230310	0.0268	240027	0.8723	3	4716214	FALSE	0.00298649	TRUE
rs4077708	G	A	G	A	uterine leiomyoma	Endometrial cancer	0.0865317	0.0362	0.662202	0.724494	0.00919706	5.02574e-21	230310	0.0293	240027	0.2161	12	46857373	FALSE	0.00334987	TRUE
rs4236335	A	C	A	C	uterine leiomyoma	Endometrial cancer	0.0576587	0.0498	0.755702	0.687281	0.0101091	1.17268e-08	230310	0.0265	240027	0.0603295	7	33067130	FALSE	0.00122752	TRUE
rs4668731	T	C	T	C	uterine leiomyoma	Endometrial cancer	0.0690761	0.038	0.741717	0.66141	0.00995534	3.96004e-12	230310	0.0265	240027	0.1513	2	11684852	FALSE	0.00182818	TRUE
rs4730774	A	G	A	G	uterine leiomyoma	Endometrial cancer	-0.156073	0.0079	0.0439676	0.0344447	0.021696	6.30957e-13	230310	0.0846	240027	0.9253	7	116914307	FALSE	0.00204782	TRUE
rs4809317	A	G	A	G	uterine leiomyoma	Endometrial cancer	0.0544954	0.0273	0.688745	0.734109	0.00943442	7.63941e-09	230310	0.0284	240027	0.3362	20	62263747	FALSE	0.00127328	TRUE
rs4821939	A	T	A	T	uterine leiomyoma	Endometrial cancer	0.114776	0.0025	0.252481	0.251972	0.00984083	1.96426e-31	230310	0.0281	240027	0.9304	22	40659251	TRUE	0.0049726	TRUE
rs55749650	G	A	G	A	uterine leiomyoma	Endometrial cancer	0.0623456	-0.0531	0.317842	0.217819	0.00930427	2.07348e-11	230310	0.0433	240027	0.2204	7	120493938	FALSE	0.00168554	TRUE
rs55985317	G	A	G	A	uterine leiomyoma	Endometrial cancer	-0.130661	-0.0381	0.228901	0.171344	0.0104607	8.3946e-36	230310	0.0415	240027	0.3582	11	108110663	FALSE	0.0060267	TRUE
rs5742915	C	T	C	T	uterine leiomyoma	Endometrial cancer	0.0502447	-0.0215	0.406491	0.354257	0.00879528	1.11204e-08	230310	0.0307	240027	0.4831	15	74336633	FALSE	0.00121812	TRUE
rs58415480	G	C	G	C	uterine leiomyoma	Endometrial cancer	0.206061	-0.0567	0.23342	0.178029	0.0100664	3.97558e-93	230310	0.0409	240027	0.1655	6	152562271	TRUE	0.0151956	TRUE
rs61768001	C	T	C	T	uterine leiomyoma	Endometrial cancer	0.164884	0.0716	0.156537	0.236943	0.0116524	1.86209e-45	230310	0.0298	240027	0.0165101	1	22465820	FALSE	0.0071791	TRUE
rs62237573	T	C	T	C	uterine leiomyoma	Endometrial cancer	0.227659	0.342	0.0174466	0.0125066	0.0318888	9.39074e-13	230310	0.1453	240027	0.0185999	22	28552698	FALSE	0.00177691	TRUE
rs62323678	A	T	A	T	uterine leiomyoma	Endometrial cancer	0.155104	0.0838	0.0464101	0.0490509	0.0199409	7.35868e-15	230310	0.0714	240027	0.2401	4	54541340	TRUE	0.00212937	TRUE
rs6907282	C	T	C	T	uterine leiomyoma	Endometrial cancer	-0.121764	0.0383	0.962374	0.972993	0.0222768	4.60373e-08	230310	0.0971	240027	0.693	6	161472186	FALSE	0.00107374	TRUE
rs6920453	T	C	T	C	uterine leiomyoma	Endometrial cancer	-0.08613	0.0591	0.180871	0.261975	0.0113706	3.59749e-14	230310	0.0281	240027	0.03565	6	36627483	FALSE	0.00219816	TRUE
rs7040551	G	A	G	A	uterine leiomyoma	Endometrial cancer	0.0718509	-0.0153	0.812121	0.794852	0.0112883	1.952e-10	230310	0.0308	240027	0.6195	9	92274114	FALSE	0.00157541	TRUE
rs7172677	C	A	C	A	uterine leiomyoma	Endometrial cancer	0.0560306	0.0182	0.636422	0.717679	0.00903929	5.69836e-10	230310	0.028	240027	0.516699	15	75424593	FALSE	0.00145286	TRUE
rs7191639	A	G	A	G	uterine leiomyoma	Endometrial cancer	-0.0871431	-0.007	0.181091	0.172453	0.0113682	1.78074e-14	230310	0.0346	240027	0.8389	16	50114098	FALSE	0.00225231	TRUE
rs7318389	C	T	C	T	uterine leiomyoma	Endometrial cancer	0.0833633	0.0085	0.129619	0.195635	0.0127348	5.90473e-11	230310	0.0304	240027	0.778999	13	40829568	FALSE	0.00156804	TRUE
rs7332114	T	C	T	C	uterine leiomyoma	Endometrial cancer	-0.0738538	0.0212	0.146342	0.266811	0.0123695	2.36325e-09	230310	0.0288	240027	0.4625	13	51162969	FALSE	0.00136279	TRUE
rs7522710	C	T	C	T	uterine leiomyoma	Endometrial cancer	-0.0692647	0.0312	0.671242	0.707349	0.00915495	3.85478e-14	230310	0.0311	240027	0.315	1	244377850	FALSE	0.00211743	TRUE
rs75691080	T	C	T	C	uterine leiomyoma	Endometrial cancer	-0.0937145	-0.0806	0.112382	0.0951285	0.0139801	2.03564e-11	230310	0.0529	240027	0.1277	20	62269750	FALSE	0.00175213	TRUE
rs7647971	C	A	C	A	uterine leiomyoma	Endometrial cancer	-0.0531979	0.0075	0.351226	0.299907	0.00910368	5.10952e-09	230310	0.027	240027	0.781101	3	150028555	FALSE	0.00128973	TRUE
rs76798800	T	G	T	G	uterine leiomyoma	Endometrial cancer	0.0619197	0.0328	0.232996	0.211198	0.0101727	1.15149e-09	230310	0.0334	240027	0.3255	1	154994978	FALSE	0.00137036	TRUE
rs78378222	G	T	G	T	uterine leiomyoma	Endometrial cancer	0.718762	-0.0175	0.0172514	0.0135525	0.0295996	2.97852e-130	230310	0.136	240027	0.8977	17	7571752	FALSE	0.0175173	TRUE
rs7926514	T	G	T	G	uterine leiomyoma	Endometrial cancer	0.127764	0.0509	0.0349335	0.0685403	0.0230053	2.79718e-08	230310	0.0497	240027	0.3059	11	32521116	FALSE	0.00110064	TRUE
rs9532580	C	T	C	T	uterine leiomyoma	Endometrial cancer	0.0747048	0.0117	0.269112	0.284746	0.00964793	9.70287e-15	230310	0.0299	240027	0.6952	13	41244260	FALSE	0.00219539	TRUE

## Sheet: Table S3
Table S3: Estimates of causal effect of uterine leiomyoma on different types of cancer
Exposure	Outcome	number of SNP	IVW		MR-Egger		Weighted median		Weighted mode
			OR (95% CI)	P-value	OR (95% CI)	P-value	OR (95% CI)	P-value	OR (95% CI)	P-value
uterine leiomyoma	Low malignant potential ovarian cancer	58	1.22 (1.06 to 1.40)	0.004	1.32 (0.97 to 1.78)	0.081	1.10 (0.92 to 1.32)	0.317	1.12 (0.86 to 1.47)	0.406
uterine leiomyoma	Serous ovarian cancer	58	1.29 (1.10 to 1.52)	0.002	1.42 (1.03 to 1.96)	0.037	1.30 (1.03 to 1.63)	0.025	1.45 (1.05 to 1.99)	0.027
uterine leiomyoma	Invasive mucinous ovarian cancer	61	1.24 (1.08 to 1.44)	0.003	1.31 (0.99 to 1.73)	0.06	1.08 (0.85 to 1.36)	0.531	1.07 (0.67 to 1.71)	0.792
uterine leiomyoma	Clear cell ovarian cancer	58	1.25 (1.03 to 1.51)	0.023	1.49 (1.03 to 2.16)	0.039	1.37 (1.06 to 1.75)	0.014	1.33 (0.93 to 1.91)	0.122
uterine leiomyoma	Breast cancer	55	1.07 (1.02 to 1.11)	0.002	1.10 (1.01 to 1.19)	0.027	1.07 (1.01 to 1.13)	0.015	1.07 (1.00 to 1.14)	0.057
uterine leiomyoma	Brain tumor	69	1.23 (1.06 to 1.42)	0.007	1.48 (1.09 to 2.00)	0.013	1.31 (1.05 to 1.63)	0.016	1.24 (0.90 to 1.72)	0.192
uterine leiomyoma	Gastric cancer	70	0.91 (0.85 to 0.98)	0.008	0.88 (0.76 to 1.02)	0.093	0.88 (0.79 to 0.97)	0.015	0.87 (0.78 to 0.97)	0.011
uterine leiomyoma	Malignant neoplasm of corpus uterine	66	1.00 (1.00 to 1.00)	0.007	1.00 (1.00 to 1.00)	0.853	1.00 (1.00 to 1.00)	0.052	1.00 (1.00 to 1.00)	0.74
uterine leiomyoma	Thyroid cancer	69	1.33 (1.12 to 1.56)	0.001	1.00 (0.73 to 1.38)	0.998	1.16 (0.93 to 1.45)	0.181	0.98 (0.68 to 1.40)	0.896
uterine leiomyoma	Lung cancer	47	1.10 (0.93 to 1.29)	0.269	1.01 (0.65 to 1.56)	0.964	1.16 (0.92 to 1.46)	0.205	1.22 (0.84 to 1.76)	0.295
uterine leiomyoma	Cervical cancer	70	1.03 (0.91 to 1.17)	0.596	1.10 (0.85 to 1.44)	0.469	1.08 (0.89 to 1.32)	0.413	1.26 (0.95 to 1.66)	0.107
uterine leiomyoma	Bowel cancer	62	1.00 (1.00 to 1.00)	0.726	1.00 (0.99 to 1.01)	0.816	1.00 (1.00 to 1.01)	0.692	1.00 (0.99 to 1.01)	0.807
uterine leiomyoma	Malignant melanoma of skin	65	1.00 (1.00 to 1.00)	0.016	1.00 (1.00 to 1.00)	0.623	1.00 (1.00 to 1.00)	0.469	1.00 (1.00 to 1.00)	0.47
uterine leiomyoma	Malignant neoplasm of kidney,except renal pelvis	12	1.00 (1.00 to 1.00)	0.796	1.00 (0.99 to 1.01)	0.854	1.00 (1.00 to 1.00)	0.885	1.00 (1.00 to 1.00)	0.793
uterine leiomyoma	Haemotological cancer	60	1.00 (1.00 to 1.00)	0.222	1.00 (1.00 to 1.00)	0.117	1.00 (1.00 to 1.00)	0.603	1.00 (1.00 to 1.00)	0.997
uterine leiomyoma	Endometrial cancer	70	1.13 (1.03 to 1.25)	0.01	0.98 (0.81 to 1.19)	0.876	1.03 (0.90 to 1.18)	0.681	0.96 (0.74 to 1.25)	0.774
IVW, inverse variance-weighted, OR: odds ratio, CI: confidence interval, MR: Mendelian randomization，SNP, single nucleotide polymorphism.

## Sheet: Table S4
Table S4: Sensitity analysis of uterine leiomyoma on different types of cancer
Exposure	Outcome	Heterogeneity test		MR-Egger			MR-PRESSO
		Q	P-value	Intercept	SE	P-value	P-value of global test
uterine leiomyoma	Low malignant potential ovarian cancer	82.5796	0.015	-0.0072	0.0131	0.5849	0.0176667
uterine leiomyoma	Serous ovarian cancer	86.2712	0.0074	-0.0098	0.0146	0.5079	0.0057
uterine leiomyoma	Invasive mucinous ovarian cancer	57.6666	0.5615	-0.0056	0.0128	0.6656	0.512
uterine leiomyoma	Clear cell ovarian cancer	93.2361	0.0017	-0.0192	0.0176	0.278	0.001
uterine leiomyoma	Breast cancer	72.4692	0.0475	-0.0027	0.00356	0.4458	0.0537
uterine leiomyoma	Brain tumor	72.5787	0.3296	-0.0192	0.0138	0.1682	0.3333
uterine leiomyoma	Gastric cancer	80.8372	0.156	0.0037	0.00656	0.5717	0.143
uterine leiomyoma	Malignant neoplasm of corpus uterine	72.6906	0.2396	5.9e-05	4.87e-05	0.2305	0.2263
uterine leiomyoma	Thyroid cancer	105.318	0.0025	0.0297	0.0149	0.0507	0.0017
uterine leiomyoma	Lung cancer	19.8134	0.9997	0.007	0.0176	0.6938	1
uterine leiomyoma	Cervical cancer	75.6744	0.2719	-0.0065	0.0121	0.5901	0.263
uterine leiomyoma	Bowel cancer	71.7552	0.1632	-2.34e-05	0.0004	0.9461	0.1467
uterine leiomyoma	Malignant melanoma of skin	69.7844	0.2894	5.46e-05	6.4e-05	0.3975	0.286
uterine leiomyoma	Malignant neoplasm of kidney,except renal pelvis	9.7469	0.5533	-2.6e-05	0.0002	0.8859	0.5473
uterine leiomyoma	Haemotological cancer	75.4597	0.073	-0.0001	9.96e-05	0.2569	0.0817
uterine leiomyoma	Endometrial cancer	81.5615	0.1431	0.0146	0.0088	0.1037	0.1343
MR:mendenlian randomization; SE: standard error.
